# Supplementary material for: Targeted Restoration of the Intestinal Microbiota with a Simple, Defined Bacteriotherapy Resolves Relapsing Clostridium difficile Disease in Mice
Source: PLoS Pathog. 2012 Oct 25;8(10):e1002995. doi: 10.1371/journal.ppat.1002995 (PMC3486913; doi:10.1371/journal.ppat.1002995)
Supplement: Table S2 — Summary of 16S rRNA gene clone library data used in this study. 19,991 sequences, generated from a total of 87 samples, were included in the study. (XLS) [file ppat.1002995.s010.xls]

## Sheet: PhylumSummary
Bacteriotherapy suppresses the Clostridium difficile supershedder state
Phylum-Level Summary					Shannon Diversity		RDP Classification at Phylum Level (% of total clones)
Sample Code	Library No.	Info	Mouse Genotype	No. of clones	S.D.I. 99%	S.D.I. 98%	Firmicutes	C.difficile	Bacteroidetes	Proteobacteria	Actinobacteria	Deferribacteres	Unclassified	GenBank/EMBL-Bank Accession Numbers
TL19 M1 d0	16saw107	Naïve mouse d0	C57BL/6	231	4.14997	4.08776	63.2	0	33.3	0	0.9	2.6	0	JF241944 - JF242174
TL19 M1 d17	16saw108	M68 supershedder day 17 post-infection (17 days clindamycin)	C57BL/6	248	2.1051	2.1051	77.8	20.6	0	22.2	0	0	0	JF242175 - JF242422
TL19 M1 d20	16saw109	M68 supershedder day 20 post-infection	C57BL/6	213	2.18171	2.18171	74.2	22.1	0	25.8	0	0	0	JF242423 - JF242635
TL19 M1 d31	16saw110	M68 supershedder day 49 post-infection	C57BL/6	246	3.38848	3.24137	58.5	0	34.1	6.9	0.4	0	0	JF242636 - JF242881
TL19 M2 d0	16saw111	Naïve mouse d0	C57BL/6	227	4.21427	4.16541	64.3	0	35.2	0	0	0.4	0	JF242882 - JF243108
TL19 M2 d17	16saw112	M68 supershedder day 17 post-infection (17 days clindamycin)	C57BL/6	245	2.02013	2.02013	80.8	28.2	0	19.2	0	0	0	JF243109 - JF243353
TL19 M2 d20	16saw113	M68 supershedder day 20 post-infection	C57BL/6	236	2.25285	2.10025	77.5	17.8	0	22.5	0	0	0	JF243354 - JF243589
TL19 M2 d31	16saw114	M68 supershedder day 49 post-infection	C57BL/6	258	3.46856	3.25321	53.5	0	36	9.7	0.8	0	0	JF243590 - JF243847
TL12 M1 d0	16saw115	Naïve mouse d0	C57BL/6	244	3.91966	3.8975	52.9	0	45.5	0	0.4	1.2	0	JF243848 - JF244091
TL12 M1 d17	16saw116	M68 supershedder day 17 post-infection (17 days clindamycin)	C57BL/6	246	1.87254	1.77443	47.2	20.3	0.4	52.4	0	0	0	JF244092 - JF244337
TL12 M1 d21	16saw117	M68 supershedder day 20 post-infection	C57BL/6	253	2.30345	2.16097	71.9	26.5	0	28.1	0	0	0	JF244338 - JF244590
TL12 M1 d30	16saw118	M68 supershedder day 49 post-infection	C57BL/6	271	1.74011	1.65221	70.8	15.5	0	29.2	0	0	0	JF244591 - JF244861
TL12 M2 d0	16saw119	Naïve mouse d0	C57BL/6	231	3.79986	3.63532	51.5	0	47.6	0	0.9	0	0	JF244862 - JF245092
TL12 M2 d17	16saw120	M68 supershedder day 17 post-infection (17 days clindamycin)	C57BL/6	229	1.98981	1.98981	58.1	24.5	0	41.9	0	0	0	JF245093 - JF245321
TL12 M2 d21	16saw121	M68 supershedder day 20 post-infection	C57BL/6	223	2.07725	2.01554	73.5	39.9	0	26.5	0	0	0	JF245322 - JF245544
TL12 M2 d30	16saw122	M68 supershedder day 49 post-infection	C57BL/6	236	1.88852	1.8704	63.1	11.4	0	36.9	0	0	0	JF245545 - JF245780
TL42-C1-M3-d6	16sms100	BI-7 supershedder 6 days post-bacteriotherapy (feces)	C57BL/6	228	3.56975	3.54283	37.3	0	57.9	3.5	0	0.9	0.4	JF245781 - JF246008
TL42-C1-M4-d6	16sms101	BI-7 supershedder 6 days post-bacteriotherapy (feces)	C57BL/6	183	3.55612	3.55612	49.7	0	49.7	0	0	0	0.5	JF246009 - JF246191
TL42-C1-M3-d13	16sms104	BI-7 supershedder 14 days post-bacteriotherapy (feces)	C57BL/6	198	3.82148	3.731	48	0	48.5	1.5	1.5	0.5	0	JF246192 - JF246389
TL42-C1-M4-d13	16sms105	BI-7 supershedder 14 days post-bacteriotherapy (feces)	C57BL/6	236	3.51724	3.49493	37.3	0	59.3	1.7	0.4	0.8	0.4	JF246390 - JF246625
TL53-C9-M1-d-2	16sms131	Naïve mouse - Day -2	C57BL/6	234	3.19332	3.19332	57.3	0	39.7	2.1	0.9	0	0	JF246626 - JF246859
TL53-C9-M1-d7	16sms132	Naïve mouse - Day 7	C57BL/6	252	3.5617	3.51119	71	0	27	1.2	0.8	0	0	JF246860 - JF247111
TL53-C9-M1-d49	16sms133	Naïve mouse - Day 49	C57BL/6	241	3.33	3.33	58.5	0	40.2	0.4	0	0.8	0	JF247112 - JF247352
TL53-C9-M2-d-2	16sms134	Naïve mouse - Day -2	C57BL/6	238	3.3436	3.3436	51.3	0	48.3	0	0.4	0	0	JF247353 - JF247590
TL53-C9-M2-d7	16sms135	Naïve mouse - Day 7	C57BL/6	263	3.58141	3.52961	46.4	0	49.8	1.5	2.3	0	0	JF247591 - JF247853
TL53-C9-M2-d49	16sms136	Naïve mouse - Day 49	C57BL/6	234	3.43067	3.43067	42.3	0	57.7	0	0	0	0	JF247854 - JF248087
TL53-C10-M3-d-2	16sms137	Naïve mouse - pre clindamycin	C57BL/6	231	3.81317	3.81317	63.2	0	33.3	2.2	0.9	0.4	0	JF248088 - JF248318
TL53-C10-M3-d7	16sms138	Clindamycin treated - Day7	C57BL/6	256	2.03355	1.86828	77.3	0	0	22.7	0	0	0	JF248319 - JF248574
TL53-C10-M3-d49	16sms139	Clindamycin treated - Day49	C57BL/6	229	3.74052	3.674	94.3	0	5.7	0	0	0	0	JF248575 - JF248803
TL53-C10-M4-d-2	16sms140	Naïve mouse - pre clindamycin	C57BL/6	249	2.93131	2.87491	50.2	0	49.8	0	0	0	0	JF248804 - JF249052
TL53-C10-M4-d7	16sms141	Clindamycin treated - Day7	C57BL/6	228	1.56548	1.56548	53.9	0	0	46.1	0	0	0	JF249053 - JF249280
TL53-C10-M4-d49	16sms142	Clindamycin treated - Day49	C57BL/6	222	3.63564	3.5173	90.1	0	8.6	0.9	0.5	0	0	JF249281 - JF249502
TL53-C11-M1-d-2	16sms143	Naïve mouse - pre clindamycin/C. diff	C57BL/6	227	3.4708	3.4708	43.2	0	56.4	0	0.4	0	0	JF249503 - JF249729
TL53-C11-M1-d7	16sms144	BI-7 supershedder day 7 post-infection	C57BL/6	246	1.40816	1.04058	34.1	31.7	0	65.9	0	0	0	JF249730 - JF249975
TL53-C11-M1-d49	16sms145	BI-7 supershedder day 49 post-infection	C57BL/6	251	1.59185	1.59185	50.6	12	46.6	2.8	0	0	0	JF249976 - JF250226
TL53-C11-M2-d-2	16sms146	Naïve mouse - pre clindamycin/C. diff	C57BL/6	192	3.51133	3.44958	39.6	0	59.4	1	0	0	0	JF250227 - JF250418
TL53-C11-M2-d7	16sms147	BI-7 supershedder day 7 post-infection	C57BL/6	257	1.29546	1.29546	54.5	35	0	45.5	0	0	0	JF250419 - JF250675
TL53-C11-M2-d49	16sms148	BI-7 supershedder day 49 post-infection	C57BL/6	229	2.03132	1.8842	30.6	4.4	64.2	5.2	0	0	0	JF250676 - JF250904
TL60-I1-d49	16sms152	BI-7 supershedder day 49 post-infection	C3H/HeN	231	1.94559	1.52807	42	1.3	55	3	0	0	0	JF250905 - JF251135
TL60-I2-d49	16sms153	BI-7 supershedder day 49 post-infection	C3H/HeN	246	1.77284	1.36087	36.2	0.4	61	2.8	0	0	0	JF251136 - JF251381
TL60-C1-d49	16sms154	Clindamycin treated 7 days and recovered 42 days - Day49	C3H/HeN	233	4.03206	3.93299	73.8	0	26.2	0	0	0	0	JF251382 - JF251614
TL60-C2-d49	16sms155	Clindamycin treated 7 days and recovered 42 days - Day49	C3H/HeN	232	3.52201	3.44376	55.6	0	44.4	0	0	0	0	JF251615 - JF251846
TL60-N1-d49	16sms156	Naïve mouse - Day 49	C3H/HeN	240	3.72625	3.71829	50	0	49.2	0.4	0	0.4	0	JF251847 - JF252086
TL60-N2-d49	16sms157	Naïve mouse - Day 49	C3H/HeN	221	3.38237	3.38237	24.4	0	69.7	0	0	5.9	0	JF252087 - JF252307
TL51 Initial Faeces	16sms225	Feces from healthy donor mouse/source of cultured fecal samples	C57BL/6	240	3.68282	3.65063	37.1	0	62.1	0	0.8	0	0	JF252308 - JF252547
TL51 Aerobic culture	16sms226	Aerobic culture of sample 16sms225	C57BL/6	219	2.77561	2.44051	54.8	0	29.7	15.1	0.5	0	0	JF252548 - JF252766
TL64-Aero,4.1.21/4	16sms234	BI-7 supershedder pre-bacteriotherapy (aerobic culture)	C57BL/6	238	2.31896	2.31896	87.4	13.45	0	12.6	0	0	0	JF254466 - JF254703
TL64-Aero,4.1,30/4	16sms235	BI-7 supershedder 6 days post-bacteriotherapy (aerobic culture)	C57BL/6	232	3.24385	3.04048	26.3	0	68.5	3.9	1.3	0	0	JF254704 - JF254935
TL64-Aero,4.1,5/5	16sms236	BI-7 supershedder 14 days post-bacteriotherapy (aerobic culture)	C57BL/6	238	3.36589	3.20486	30.7	0	66.8	2.1	0.4	0	0	JF254936 - JF255173
TL64-Aero,4.2,21/4	16sms237	BI-7 supershedder pre-bacteriotherapy (aerobic culture)	C57BL/6	215	2.33625	2.30886	75.8	20.93	24.2	0	0	0	0	JF255174 - JF255388
TL64-Aero,4.2,30/4	16sms238	BI-7 supershedder 6 days post-bacteriotherapy (aerobic culture)	C57BL/6	238	3.13471	3.00441	16.4	0	80.7	2.5	0.4	0	0	JF255389 - JF255626
TL64-Aero,4.2,5/5	16sms239	BI-7 supershedder 14 days post-bacteriotherapy (aerobic culture)	C57BL/6	236	3.07781	2.93903	35.2	0	61	3.8	0	0	0	JF255627 - JF255862
TL71/72-Bac/Lac,1.1,28/7	16sms246	BI-7 supershedder pre-bacteriotherapy (Bac/Lac mix)	C57BL/6	250	1.62768	1.62768	83.2	14	0	16.8	0	0	0	JF255863 - JF256112
TL71/72-Bac/Lac,1.1,2/8	16sms247	BI-7 supershedder 6 days post-bacteriotherapy (Bac/Lac mix)	C57BL/6	216	1.62933	1.6085	35.2	3.7	58.3	6.5	0	0	0	JF256113 - JF256328
TL71/72-Bac/Lac,1.1,9/8	16sms248	BI-7 supershedder 14 days post-bacteriotherapy (Bac/Lac mix)	C57BL/6	211	1.79599	1.78694	31.3	0.5	66.8	1.9	0	0	0	JF256329 - JF256539
TL71/72-Bac/Lac,1.2,28/7	16sms249	Supershedder pre-bacteriotherapy (Bac/Lac mix)	C57BL/6	210	1.84808	1.80343	77.6	15.2	0	22.4	0	0	0	JF256540 - JF256749
TL71/72-Bac/Lac,1.2,2/8	16sms250	BI-7 supershedder 6 days post-bacteriotherapy (Bac/Lac mix)	C57BL/6	235	1.60486	1.60486	50.2	3.4	48.1	1.7	0	0	0	JF256750 - JF256984
TL71/72-Bac/Lac,1.2,9/8	16sms251	BI-7 supershedder 14 days post-bacteriotherapy (Bac/Lac mix)	C57BL/6	237	1.9682	1.9682	40.5	1.7	57.8	1.7	0	0	0	JF256985 - JF257221
TL40-M1	16sms59	BI-7 supershedder day 49 post-infection	C3J/HeJ	78	1.43267	1.43267	52.6	16.7	42.3	5.1	0	0	0	JF257222 - JF257299
TL40-M3	16sms60	BI-7 supershedder day 49 post-infection	C3H/HeJ	88	1.96344	1.49214	34.1	9.1	50	15.9	0	0	0	JF257300 - JF257387
TL43-C4-M1	16sms83	BI-7 supershedder day 49 post-infection	C3H/HeN	252	1.98776	1.70844	57.1	9.5	39.7	3.2	0	0	0	JF257388 - JF257639
TL42-C1-M1	16sms84	BI-7 supershedder day 49 post-infection	C57BL/6	258	2.58617	2.23557	40.7	4.7	57.4	1.9	0	0	0	JF257640 - JF257897
TL42-C2-M1	16sms85	BI-7 carrier day 49 post-infection	C57BL/6	231	3.29611	3.27958	73.2	0	26.4	0.4	0	0	0	JF257898 - JF258128
TL42-C2-M2	16sms86	BI-7 carrier day 49 post-infection	C57BL/6	213	3.24006	3.20816	54.5	0	45.5	0	0	0	0	JF258129 - JF258341
TL42-C2-M3	16sms87	BI-7 carrier day 49 post-infection	C57BL/6	209	3.15434	3.13857	57.4	0	42.6	0	0	0	0	JF258342 - JF258550
TL42-C3-M1	16sms88	BI-7 supershedder day 49 post-infection	C57BL/6	223	2.15049	1.6202	46.6	4	52.9	0.4	0	0	0	JF258551 - JF258773
TL42-C7-M1	16sms89	BI-7 supershedder day 49 post-infection	C57BL/6 p40-/-	224	1.65811	1.65811	45.5	4.5	51.3	3.1	0	0	0	JF258774 - JF258997
TL42-C8-M1	16sms90	BI-7 supershedder day 49 post-infection	C57BL/6 p40-/-	301	2.19324	1.98225	36.9	2.7	62.1	1	0	0	0	JF258998 - JF259298
TL42-C1-SB	16sms93	Input Feces for bacteriotherapy	C57BL/6	223	3.93654	3.8962	43.5	0	53.8	0.4	0	1.8	0.4	JF259299 - JF259521
TL42-C1-M3-preIF	16sms94	BI-7 supershedder pre-bacteriotherapy (feces)	C57BL/6	244	2.50776	2.31929	46.7	3.3	52	1.2	0	0	0	JF259522 - JF259765
TL42-C1-M4-preIF	16sms95	BI-7 supershedder pre-bacteriotherapy (feces)	C57BL/6	245	2.41999	2.12256	42.4	2.4	56.7	0.8	0	0	0	JF259766 - JF260010
TL42-C1-M3-d3	16sms96	BI-7 supershedder 3 days post-bacteriotherapy (feces)	C57BL/6	242	3.15804	3.11079	49.6	0.4	47.5	1.7	0	0.8	0.4	JF260011 - JF260252
TL42-C1-M4-d3	16sms97	BI-7 supershedder 3 days post-bacteriotherapy (feces)	C57BL/6	211	3.55141	3.54236	49.8	0	46	0	0	3.3	0.9	JF260253 - JF260463
TL42-C1-M3-d4	16sms98	BI-7 supershedder 4 days post-bacteriotherapy (feces)	C57BL/6	207	3.77395	3.76309	38.6	0	51.7	6.8	0.5	0.5	1.9	JF260464 - JF260670
TL42-C1-M4-d4	16sms99	BI-7 supershedder 4 days post-bacteriotherapy (feces)	C57BL/6	194	3.72324	3.72324	41.8	0	53.6	2.1	0	1	1.5	JF260671 - JF260864
TL46 Vanco 4.1 16/10	16sms221	SS - after two courses of Vancomycin	C57BL/6	203	1.99917	1.99917	90.1	16.7	0	9.9	0	0	0	HE605382 - HE605584
TL46 Vanco 4.1 11/01	16sms222	SS - persisting for months	C57BL/6	210	1.71892	1.70296	39	4.3	56.2	4.8	0	0	0	HE605585 - HE605794
TL46 Vanco 7.1 16/10	16sms223	SS - after two courses of Vancomycin	C57BL/6	210	1.82721	1.82721	92.4	7.6	0	7.6	0	0	0	HE605795 - HE606004
TL90_C7.1 D-2	16sms284	Supershedder (Prior to Mix B treatment)	C57BL/6	239	2.74342	2.74342	47.3	0.42	51	1.7	0	0	0	HE606005 - HE606243
TL90_C7.2 D-2	16sms285	Supershedder (Prior to Mix B Treatment)	C57BL/6	210	2.64761	2.64761	58.6	1.43	41	0.5	0	0	0	HE606244 - HE606453
TL90_Mix B	16sms293	TL90_Mix B Bacteriotherapy Input	C57BL/6	237	1.46435	1.46435	94.1	0	3.4	0	2.5	0	0	HE606454 - HE606690
TL90_C7.1 D3	16sms286	Supershedder 4 days post bacteriotherapy (Mix B)	C57BL/6	261	2.74376	2.74376	43.3	0.38	53.6	2.7	0.4	0	0	HE606691 - HE606951
TL90_C7.2 D3	16sms287	Supershedder 4 days post bacteriotherapy (Mix B)	C57BL/6	242	2.8643	2.8643	52.1	0	46.7	1.2	0	0	0	HE606952 - HE607193
TL90_C7.1 D6	16sms288	Supershedder 6 days post bacteriotherapy (Mix B)	C57BL/6	259	3.1317	3.1317	52.5	0	45.2	2.3	0	0	0	HE607194 - HE607452
TL90_C7.2 D6	16sms289	Supershedder 6 days post bacteriotherapy (Mix B)	C57BL/6	244	3.10992	3.09076	57.8	0.41	41.4	0.8	0	0	0	HE607453 - HE607696
TL90_C7.1 D13	16sms290	Supershedder 14 days post bacteriotherapy (Mix B)	C57BL/6	235	3.03497	3.03497	45.1	0	52.8	1.3	0.9	0	0	HE607697 - HE607931
TL90_C7.2 D13	16sms291	Supershedder 14 days post bacteriotherapy (Mix B)	C57BL/6	219	3.26271	3.21437	57.5	0	42	0.5	0	0	0	HE607932 - HE608150
				19991

## Sheet: Family%
Bacteriotherapy suppresses the Clostridium difficile supershedder state
Family-Level Analysis					Family-level (% of total clones)
Sample No.	Library No.	Info	Mouse Genotype	No. of clones	Lachnospiraceae	Ruminococcaceae	Lactobacillaceae	Enterococcaceae	Peptostreptococcaceae	Staphylococcaceae	Eubacteriaceae	Veillonellaceae	Clostridiaceae	Erysipelotrichaceae	Other Firmicutes	Bacteroidaceae	Prevotellaceae	Porphyromonadaceae	Rikenellaceae	Other Bacteroidetes	Unc. Alpha-Prot	Alcaligenaceae	Other Beta-Prot	Enterobacteriaceae	Coriobacteriaceae	Deferribacteraceae	Unclassified	Total
TL19 M1 d0	16saw107	Naïve mouse d0	C57BL/6	231	35.0649	15.1515	7.79221	0	0	0.4329	0.4329	1.2987	0.4329	0	2.5974	2.5974	0.4329	15.1515	8.22511	6.92641	0	0	0	0	0.865801	2.5974	0	100
TL19 M1 d17	16saw108	M68 supershedder day 17 post-infection (17 days clindamycin)	C57BL/6	248	0	35.8871	0	12.0968	20.5645	0	0	0	0	0	9.27419	0	0	0	0	0	0	0	0	22.1774	0	0	0	100
TL19 M1 d20	16saw109	M68 supershedder day 20 post-infection	C57BL/6	213	0	23.4742	0	13.615	22.0657	0	0	0	0	0	15.0235	0	0	0	0	0	0	0	0	25.8216	0	0	0	100
TL19 M1 d31	16saw110	M68 supershedder day 49 post-infection	C57BL/6	246	40.2439	14.2276	0	0	0	0	0.406504	0	0	0	3.65854	0	0	31.3008	0	2.84553	0	0	0	6.91057	0.406504	0	0	100
TL19 M2 d0	16saw111	Naïve mouse d0	C57BL/6	227	44.0529	11.4537	5.28634	0	0	0	0	0	0.881057	0	2.64317	2.64317	1.32159	18.5022	9.2511	3.52423	0	0	0	0	0	0.440529	0	100
TL19 M2 d17	16saw112	M68 supershedder day 17 post-infection (17 days clindamycin)	C57BL/6	245	0	32.6531	0	11.4286	28.1633	0	0	0	0	0	8.57143	0	0	0	0	0	0	0	0	19.1837	0	0	0	100
TL19 M2 d20	16saw113	M68 supershedder day 20 post-infection	C57BL/6	236	4.23729	27.1186	0	8.05085	17.7966	0	0	0	0	0	20.339	0	0	0	0	0	0	0	0	22.4576	0	0	0	100
TL19 M2 d31	16saw114	M68 supershedder day 49 post-infection	C57BL/6	258	38.3721	10.4651	0	0	0	0	0	0	0	0	4.65116	0	0	34.4961	0	1.55039	0	0	0	9.68992	0.775194	0	0	100
TL12 M1 d0	16saw115	Naïve mouse d0	C57BL/6	244	34.0164	7.37705	6.55738	0	0	0	0	0.819672	0	0	4.09836	2.04918	4.5082	32.7869	4.09836	2.04918	0	0	0	0	0.409836	1.22951	0	100
TL12 M1 d17	16saw116	M68 supershedder day 17 post-infection (17 days clindamycin)	C57BL/6	246	8.94309	6.09756	0	11.7886	20.3252	0	0	0	0	0	0	0	0	0.406504	0	0	0	5.69106	0	46.748	0	0	0	100
TL12 M1 d21	16saw117	M68 supershedder day 20 post-infection	C57BL/6	253	16.6008	5.5336	13.834	9.48617	26.4822	0	0	0	0	0	0	0	0	0	0	0	0	6.71937	0	21.3439	0	0	0	100
TL12 M1 d30	16saw118	M68 supershedder day 49 post-infection	C57BL/6	271	44.6494	0	0	10.7011	15.4982	0	0	0	0	0	0	0	0	0	0	0	0	8.48708	0	20.6642	0	0	0	100
TL12 M2 d0	16saw119	Naïve mouse d0	C57BL/6	231	36.3636	9.95671	3.4632	0	0	0	0	0.4329	0	0	1.2987	3.4632	5.62771	36.7965	1.2987	0.4329	0	0	0	0	0.865801	0	0	100
TL12 M2 d17	16saw120	M68 supershedder day 17 post-infection (17 days clindamycin)	C57BL/6	229	6.11354	20.9607	0	6.55022	24.4541	0	0	0	0	0	0	0	0	0	0	0	0	6.11354	0	35.8079	0	0	0	100
TL12 M2 d21	16saw121	M68 supershedder day 20 post-infection	C57BL/6	223	8.96861	3.58744	11.6592	9.41704	39.9103	0	0	0	0	0	0	0	0	0	0	0	0	9.86547	0	16.5919	0	0	0	100
TL12 M2 d30	16saw122	M68 supershedder day 49 post-infection	C57BL/6	236	40.2542	0	0	11.4407	11.4407	0	0	0	0	0	0	0	0	0	0	0	0	7.62712	0	29.2373	0	0	0	100
TL42-C1-M3-d6	16sms100	BI-7 supershedder 6 days post-bacteriotherapy (feces)	C57BL/6	228	14.4737	14.0351	6.57895	0.438596	0	0.438596	0.438596	0.438596	0.438596	0	0	26.7544	7.89474	19.2982	2.63158	1.31579	3.50877	0	0	0	0	0.877193	0.438596	100
TL42-C1-M4-d6	16sms101	BI-7 supershedder 6 days post-bacteriotherapy (feces)	C57BL/6	183	10.3825	13.6612	22.4044	0	0	0	0.546448	1.0929	1.0929	0	0.546448	10.929	5.46448	27.8689	3.27869	2.18579	0	0	0	0	0	0	0.546448	100
TL42-C1-M3-d13	16sms104	BI-7 supershedder 14 days post-bacteriotherapy (feces)	C57BL/6	198	26.2626	6.06061	14.6465	0	0	0	0	0	0	0	1.0101	9.59596	6.06061	29.2929	1.0101	2.52525	0	1.0101	0	0.505051	1.51515	0.505051	0	100
TL42-C1-M4-d13	16sms105	BI-7 supershedder 14 days post-bacteriotherapy (feces)	C57BL/6	236	11.4407	4.23729	19.0678	0	0	0	0	0	0	0	2.54237	14.4068	7.20339	34.7458	2.11864	0.847458	0.847458	0.847458	0	0	0.423729	0.847458	0.423729	100
TL53-C9-M1-d-2	16sms131	Naïve mouse - Day -2	C57BL/6	234	11.9658	3.84615	39.3162	0	0	0	0	0	0	0	2.13675	8.11966	0	22.2222	2.99145	6.41026	0	2.13675	0	0	0.854701	0	0	100
TL53-C9-M1-d7	16sms132	Naïve mouse - Day 7	C57BL/6	252	27.381	5.15873	35.7143	0	0	0	0	0	0	0	2.77778	4.7619	0	19.4444	1.5873	1.19048	0	1.19048	0	0	0.793651	0	0	100
TL53-C9-M1-d49	16sms133	Naïve mouse - Day 49	C57BL/6	241	23.6515	3.73444	28.6307	0	0	0	0	0	0	0.414938	2.07469	8.71369	0.414938	19.0871	3.3195	8.71369	0	0	0	0.414938	0	0.829876	0	100
TL53-C9-M2-d-2	16sms134	Naïve mouse - Day -2	C57BL/6	238	13.8655	2.52101	34.0336	0	0	0	0.840336	0	0	0	0	5.88235	3.36134	28.1513	1.2605	9.66387	0	0	0	0	0.420168	0	0	100
TL53-C9-M2-d7	16sms135	Naïve mouse - Day 7	C57BL/6	263	15.9696	5.32319	25.0951	0	0	0	0	0	0	0	0	6.84411	0	34.981	2.6616	5.32319	0	1.52091	0	0	2.28137	0	0	100
TL53-C9-M2-d49	16sms136	Naïve mouse - Day 49	C57BL/6	234	14.5299	2.5641	20.9402	0	0	0	0	0	0	0	4.2735	8.11966	0	36.3248	0.854701	12.3932	0	0	0	0	0	0	0	100
TL53-C10-M3-d-2	16sms137	Naïve mouse - pre clindamycin	C57BL/6	231	29.4372	7.35931	22.5108	0	0	0	0	0	0	0	3.8961	2.1645	0.4329	25.974	1.2987	3.4632	0	2.1645	0	0	0.865801	0.4329	0	100
TL53-C10-M3-d7	16sms138	Clindamycin treated - Day7	C57BL/6	256	17.1875	60.1562	0	0	0	0	0	0	0	0	0	0	0	0	0	0	0	2.73438	0	19.9219	0	0	0	100
TL53-C10-M3-d49	16sms139	Clindamycin treated - Day49	C57BL/6	229	64.1921	15.7205	7.42358	0	0	0	0	0	0	0	6.9869	0	0	5.67686	0	0	0	0	0	0	0	0	0	100
TL53-C10-M4-d-2	16sms140	Naïve mouse - pre clindamycin	C57BL/6	249	5.22088	1.20482	41.7671	0	0	0	0	0	0	0	2.00803	5.22088	0	37.3494	0	7.22892	0	0	0	0	0	0	0	100
TL53-C10-M4-d7	16sms141	Clindamycin treated - Day7	C57BL/6	228	0.438596	53.5088	0	0	0	0	0	0	0	0	0	0	0	0	0	0	0	7.45614	0	38.5965	0	0	0	100
TL53-C10-M4-d49	16sms142	Clindamycin treated - Day49	C57BL/6	222	53.1532	10.8108	21.1712	0	0	0	0.45045	0	0	0.900901	3.6036	0	0	8.55856	0	0	0	0.900901	0	0	0.45045	0	0	100
TL53-C11-M1-d-2	16sms143	Naïve mouse - pre clindamycin/C. diff	C57BL/6	227	17.6211	3.52423	18.5022	0.440529	0	0	0	0	0	0	3.0837	15.859	1.32159	29.0749	0.881057	9.2511	0	0	0	0	0.440529	0	0	100
TL53-C11-M1-d7	16sms144	BI-7 supershedder day 7 post-infection	C57BL/6	246	0	2.43902	0	0	31.7073	0	0	0	0	0	0	0	0	0	0	0	0	5.28455	0	60.5691	0	0	0	100
TL53-C11-M1-d49	16sms145	BI-7 supershedder day 49 post-infection	C57BL/6	251	35.0598	0	0	3.58566	11.9522	0	0	0	0	0	0	0	0	46.6135	0	0	0	0	0	2.78884	0	0	0	100
TL53-C11-M2-d-2	16sms146	Naïve mouse - pre clindamycin/C. diff	C57BL/6	192	16.1458	4.16667	19.2708	0	0	0	0	0	0	0	0	10.9375	1.04167	45.8333	1.04167	0.520833	0	0.520833	0	0.520833	0	0	0	100
TL53-C11-M2-d7	16sms147	BI-7 supershedder day 7 post-infection	C57BL/6	257	0	19.4553	0	0	35.0195	0	0	0	0	0	0	0	0	0	0	0	0	0.77821	0	44.7471	0	0	0	100
TL53-C11-M2-d49	16sms148	BI-7 supershedder day 49 post-infection	C57BL/6	229	25.7642	0	0	0.436681	4.36681	0	0	0	0	0	0	0	0	64.1921	0	0	0	4.36681	0	0.873362	0	0	0	100
TL60-I1-d49	16sms152	BI-7 supershedder day 49 post-infection	C3H/HeN	231	39.3939	0	0	0.865801	1.2987	0	0.4329	0	0	0	0	0	0	54.9784	0	0	0	3.0303	0	0	0	0	0	100
TL60-I2-d49	16sms153	BI-7 supershedder day 49 post-infection	C3H/HeN	246	33.7398	0	0	0	0.406504	0	2.03252	0	0	0	0	0	0	60.9756	0	0	0	2.84553	0	0	0	0	0	100
TL60-C1-d49	16sms154	Clindamycin treated 7 days and recovered 42 days - Day49	C3H/HeN	233	56.6524	13.3047	0	0	0	0	0	0	0	0	3.86266	0	0	24.8927	0	1.28755	0	0	0	0	0	0	0	100
TL60-C2-d49	16sms155	Clindamycin treated 7 days and recovered 42 days - Day49	C3H/HeN	232	41.8103	9.91379	0	0	0	0	0	0	0	0	3.87931	0	0	42.2414	0	2.15517	0	0	0	0	0	0	0	100
TL60-N1-d49	16sms156	Naïve mouse - Day 49	C3H/HeN	240	32.5	6.25	9.16667	0	0	0	0	0	0	0	2.08333	7.5	1.66667	30.8333	2.08333	7.08333	0	0.416667	0	0	0	0.416667	0	100
TL60-N2-d49	16sms157	Naïve mouse - Day 49	C3H/HeN	221	17.1946	5.42986	0	0	0	0	0	0	0	0	1.80995	14.4796	2.26244	42.9864	1.80995	8.1448	0	0	0	0	0	5.88235	0	100
TL51 Initial Faeces	16sms225	Feces from healthy donor mouse/source of cultured fecal samples	C57BL/6	240	22.0833	7.5	4.58333	0	0	0	0	0	0	0.416667	2.5	8.75	0	50.8333	0	2.5	0	0	0	0	0.833333	0	0	100
TL51 Aerobic culture	16sms226	Aerobic culture of sample 16sms225	C57BL/6	219	3.65297	0.913242	19.6347	27.3973	0	0	1.82648	0	0	0	1.36986	0	0	29.6804	0	0	0	7.30594	0	7.76256	0.456621	0	0	100
TL64-Aero,4.1.21/4	16sms234	BI-7 supershedder pre-bacteriotherapy (aerobic culture)	C57BL/6	238	69.3277	0	0	3.36134	13.4454	0	0.420168	0	0	0.420168	0.420168	0	0	0	0	0	0	8.40336	0	4.20168	0	0	0	100
TL64-Aero,4.1,30/4	16sms235	BI-7 supershedder 6 days post-bacteriotherapy (aerobic culture)	C57BL/6	232	11.6379	1.72414	10.7759	0	0	0	0.431034	0	0	0	1.72414	0	0	65.5172	0	3.01724	0	2.58621	0	1.2931	1.2931	0	0	100
TL64-Aero,4.1,5/5	16sms236	BI-7 supershedder 14 days post-bacteriotherapy (aerobic culture)	C57BL/6	238	12.1849	1.2605	13.8655	0	0	0	0	0	0	0	3.36134	0	0	58.4034	0	8.40336	0	2.10084	0	0	0.420168	0	0	100
TL64-Aero,4.2,21/4	16sms237	BI-7 supershedder pre-bacteriotherapy (aerobic culture)	C57BL/6	215	46.5116	0.930233	0	5.11628	20.9302	0	0.930233	0	0	1.39535	0	0	0	0	0	0	0	22.7907	0	1.39535	0	0	0	100
TL64-Aero,4.2,30/4	16sms238	BI-7 supershedder 6 days post-bacteriotherapy (aerobic culture)	C57BL/6	238	6.72269	0.840336	7.14286	0	0	0	0.840336	0	0	0.420168	0.420168	0	0	77.3109	0	3.36134	0	2.52101	0	0	0.420168	0	0	100
TL64-Aero,4.2,5/5	16sms239	BI-7 supershedder 14 days post-bacteriotherapy (aerobic culture)	C57BL/6	236	7.62712	3.38983	19.9153	0	0	0	1.69492	0	0	0.423729	2.11864	0	0	55.0847	0	5.9322	0	3.81356	0	0	0	0	0	100
TL71/72-Bac/Lac,1.1,28/7	16sms246	BI-7 supershedder pre-bacteriotherapy (Bac/Lac mix)	C57BL/6	250	66.4	0	0	2.4	14	0	0.4	0	0	0	0	0	0	0	0	0	0	10	0	6.8	0	0	0	100
TL71/72-Bac/Lac,1.1,2/8	16sms247	BI-7 supershedder 6 days post-bacteriotherapy (Bac/Lac mix)	C57BL/6	216	20.8333	0	5.55556	4.16667	3.7037	0	0	0	0	0	0.925926	58.3333	0	0	0	0	0	2.31481	0	4.16667	0	0	0	100
TL71/72-Bac/Lac,1.1,9/8	16sms248	BI-7 supershedder 14 days post-bacteriotherapy (Bac/Lac mix)	C57BL/6	211	14.6919	0	10.4265	1.4218	0.473934	0	1.4218	0	0	0	2.8436	66.8246	0	0	0	0	0	1.4218	0	0.473934	0	0	0	100
TL71/72-Bac/Lac,1.2,28/7	16sms249	Supershedder pre-bacteriotherapy (Bac/Lac mix)	C57BL/6	210	56.1905	0	0	5.71429	15.2381	0	0.47619	0	0	0	0	0	0	0	0	0	0	15.7143	0	6.66667	0	0	0	100
TL71/72-Bac/Lac,1.2,2/8	16sms250	BI-7 supershedder 6 days post-bacteriotherapy (Bac/Lac mix)	C57BL/6	235	43.4043	0	0	2.97872	3.40426	0	0.425532	0	0	0	0	48.0851	0	0	0	0	0	1.70213	0	0	0	0	0	100
TL71/72-Bac/Lac,1.2,9/8	16sms251	BI-7 supershedder 14 days post-bacteriotherapy (Bac/Lac mix)	C57BL/6	237	22.3629	4.64135	8.01688	0.421941	1.68776	0	0.421941	0	0	0	2.95359	57.8059	0	0	0	0	0	1.26582	0	0.421941	0	0	0	100
TL40-M1	16sms59	BI-7 supershedder day 49 post-infection	C3J/HeJ	78	34.6154	0	0	1.28205	16.6667	0	0	0	0	0	0	0	0	42.3077	0	0	0	0	0	5.12821	0	0	0	100
TL40-M3	16sms60	BI-7 supershedder day 49 post-infection	C3H/HeJ	88	22.7273	2.27273	0	0	9.09091	0	0	0	0	0	0	0	0	50	0	0	0	0	0	15.9091	0	0	0	100
TL43-C4-M1	16sms83	BI-7 supershedder day 49 post-infection	C3H/HeN	252	31.3492	13.0952	0	2.38095	9.52381	0	0	0	0	0.793651	0	0	0	39.6825	0	0	0	0	1.19048	1.98413	0	0	0	100
TL42-C1-M1	16sms84	BI-7 supershedder day 49 post-infection	C57BL/6	258	24.8062	11.2403	0	0	4.65116	0	0	0	0	0	0	0	0	57.3643	0	0	0	0	1.93798	0	0	0	0	100
TL42-C2-M1	16sms85	BI-7 carrier day 49 post-infection	C57BL/6	231	48.0519	7.79221	12.5541	0	0	0	0	0	0	0	4.7619	0	0	22.5108	3.8961	0	0	0.4329	0	0	0	0	0	100
TL42-C2-M2	16sms86	BI-7 carrier day 49 post-infection	C57BL/6	213	31.4554	7.51174	14.554	0	0	0	0	0	0	0.938967	0	0	0	34.2723	11.2676	0	0	0	0	0	0	0	0	100
TL42-C2-M3	16sms87	BI-7 carrier day 49 post-infection	C57BL/6	209	40.6699	7.6555	7.17703	0	0	0	0	0	0	0	1.91388	0	0	36.8421	5.74163	0	0	0	0	0	0	0	0	100
TL42-C3-M1	16sms88	BI-7 supershedder day 49 post-infection	C57BL/6	223	31.8386	8.96861	0	0.44843	4.03587	0	0	0	0	0	1.34529	0	0	52.9148	0	0	0	0	0	0.44843	0	0	0	100
TL42-C7-M1	16sms89	BI-7 supershedder day 49 post-infection	C57BL/6 p40-/-	224	35.7143	3.125	0	0	4.46429	0	0	0	0	0	2.23214	0	0	51.3393	0	0	0	0	2.67857	0.446429	0	0	0	100
TL42-C8-M1	16sms90	BI-7 supershedder day 49 post-infection	C57BL/6 p40-/-	301	29.5681	4.31894	0	0	2.65781	0	0	0	0	0	0.332226	0	0	62.1262	0	0	0	0	0.996678	0	0	0	0	100
TL42-C1-SB	16sms93	Input Feces for bacteriotherapy	C57BL/6	223	23.3184	4.4843	13.0045	0	0	0	0	0	0	0	2.69058	8.96861	2.24215	34.9776	4.03587	3.58744	0	0.44843	0	0	0	1.79372	0.44843	100
TL42-C1-M3-preIF	16sms94	BI-7 supershedder pre-bacteriotherapy (feces)	C57BL/6	244	37.2951	4.91803	0	0	3.27869	0	0.819672	0	0	0.409836	0	0	0	52.0492	0	0	0	1.22951	0	0	0	0	0	100
TL42-C1-M4-preIF	16sms95	BI-7 supershedder pre-bacteriotherapy (feces)	C57BL/6	245	19.5918	20.4082	0	0	2.44898	0	0	0	0	0	0	0	0	56.7347	0	0	0	0.816327	0	0	0	0	0	100
TL42-C1-M3-d3	16sms96	BI-7 supershedder 3 days post-bacteriotherapy (feces)	C57BL/6	242	20.6612	8.67769	15.2893	0	0.413223	2.47934	0.826446	0.413223	0	0	0.826446	19.0083	2.06612	23.9669	1.23967	1.23967	1.65289	0	0	0	0	0.826446	0.413223	100
TL42-C1-M4-d3	16sms97	BI-7 supershedder 3 days post-bacteriotherapy (feces)	C57BL/6	211	25.5924	11.8483	7.109	0	0	0	0	0	0	0	5.21327	9.95261	7.109	25.5924	1.89573	1.4218	0	0	0	0	0	3.31754	0.947867	100
TL42-C1-M3-d4	16sms98	BI-7 supershedder 4 days post-bacteriotherapy (feces)	C57BL/6	207	17.8744	10.1449	7.24638	0.966184	0	0.966184	0	0	0	0	1.44928	17.8744	6.28019	19.3237	3.38164	4.83092	5.7971	0	0	0.966184	0.483092	0.483092	1.93237	100
TL42-C1-M4-d4	16sms99	BI-7 supershedder 4 days post-bacteriotherapy (feces)	C57BL/6	194	13.4021	10.3093	11.8557	0.515464	0	0.515464	0	0	0	0.515464	4.63918	19.0722	7.21649	23.7113	3.09278	0.515464	2.06186	0	0	0	0	1.03093	1.54639	100
TL46 Vanco 4.1 16/10	16sms221	SS - after two courses of Vancomycin	C57BL/6	203	64.532	0	3.44828	4.4335	14.7783	0.492611	0	0	0	0	2.46305	0	0	0	0	0	0	9.85222	0	0	0	0	0	100
TL46 Vanco 4.1 11/01	16sms222	SS - persisting for months	C57BL/6	210	24.7619	0.47619	1.42857	0.47619	4.28571	0	0.952381	0	0	0	6.66667	0	0	56.1905	0	0	0	4.7619	0	0	0	0	0	100
TL46 Vanco 7.1 16/10	16sms223	SS - after two courses of Vancomycin	C57BL/6	210	79.0476	0	0	5.2381	7.61905	0	0	0	0	0	0.47619	0	0	0	0	0	0	5.71429	0	1.90476	0	0	0	100
TL90_C7.1 D-2	16sms284	Supershedder (Prior to Mix B treatment)	C57BL/6	239	27.1967	1.67364	17.1548	0	0.41841	0	0.83682	0	0	0	0	23.431	0	27.1967	0	0.41841	0	1.67364	0	0	0	0	0	100
TL90_C7.2 D-2	16sms285	Supershedder (Prior to Mix B Treatment)	C57BL/6	210	24.2857	2.85714	28.0952	0.952381	0.952381	0	0.952381	0	0	0	0.47619	22.8571	0	18.0952	0	0	0	0.47619	0	0	0	0	0	100
TL90_Mix B	16sms293	TL90_Mix B Bacteriotherapy Input	C57BL/6	237	14.7679	0	36.7089	31.6456	0	10.9705	0	0	0	0	0	0	0	3.37553	0	0	0	0	0	0	2.53165	0	0	100
TL90_C7.1 D3	16sms286	Supershedder 4 days post bacteriotherapy (Mix B)	C57BL/6	261	22.6054	0	16.8582	0.383142	0	0	2.29885	0	0	0.383142	0.766284	29.8851	0	23.7548	0	0	0	2.68199	0	0	0.383142	0	0	100
TL90_C7.2 D3	16sms287	Supershedder 4 days post bacteriotherapy (Mix B)	C57BL/6	242	23.1405	0.826446	23.5537	0.413223	0	0	3.71901	0	0	0.413223	0	20.2479	0	26.4463	0	0	0	0.413223	0	0.826446	0	0	0	100
TL90_C7.1 D6	16sms288	Supershedder 6 days post bacteriotherapy (Mix B)	C57BL/6	259	33.5907	0	18.1467	0	0	0	0	0	0	0	0.772201	15.0579	0	30.1158	0	0	0	1.9305	0	0.3861	0	0	0	100
TL90_C7.2 D6	16sms289	Supershedder 6 days post bacteriotherapy (Mix B)	C57BL/6	244	37.2951	4.09836	14.7541	0	0.409836	0	0.819672	0	0	0	0.409836	12.7049	0	28.6885	0	0	0	0.819672	0	0	0	0	0	100
TL90_C7.1 D13	16sms290	Supershedder 14 days post bacteriotherapy (Mix B)	C57BL/6	235	15.3191	1.2766	27.6596	0	0	0	0	0	0	0.425532	0.425532	11.9149	0	40.8511	0	0	0	1.2766	0	0	0.851064	0	0	100
TL90_C7.2 D13	16sms291	Supershedder 14 days post bacteriotherapy (Mix B)	C57BL/6	219	25.1142	1.82648	26.0274	0	0	0.913242	0.913242	0	0	0.913242	1.82648	15.5251	0	26.0274	0	0.456621	0	0.456621	0	0	0	0	0	100
				19991
Phylum-Level Key:-
Firmicutes
Bacteroidetes
Alphaproteobacteria
Betaproteobacteria
Gammaproteobacteria
Actinobacteria
Deferribacteres

## Sheet: PCArawdata-% of clones
Input Data for PCA Plot (Figure 4) 97% OTU Cut-off
	Sample Name - % of clones in each OTU per sample
OTU no.	16sms100	16sms101	16sms104	16sms105	16sms131	16sms132	16sms133	16sms134	16sms135	16sms136	16sms137	16sms138	16sms139	16sms140	16sms141	16sms142	16sms143	16sms144	16sms145	16sms146	16sms147	16sms148	16sms152	16sms153	16sms154	16sms155	16sms156	16sms157	16sms221	16sms222	16sms223	16sms225	16sms226	16sms234	16sms235	16sms236	16sms237	16sms238	16sms239	16sms246	16sms247	16sms248	16sms249	16sms250	16sms251	16sms284	16sms285	16sms286	16sms287
335	2.19298	1.0929	3.0303	0.847458	0	0	1.24481	0.420168	1.52091	1.28205	0	0	0	0	0	0	2.64317	0	39.4422	0	0	41.048	54.9784	60.9756	0	0	0.416667	0.904977	0	0	0	2.08333	15.5251	0	7.75862	4.62185	0	4.62185	1.69492	0	0	0	0	0	0	0	0	0	0
213	0	0	0	0	0	0	0	0	0	0	0	0	0	0	0	0	0	0	27.49	0	0	11.7904	1.7316	2.43902	0	0	0	0	16.2562	5.71429	24.2857	0	0	17.6471	0	0	23.2558	0	0	19.6	5.09259	8.05687	30.9524	4.25532	5.06329	14.6444	13.8095	11.8774	13.2231
332	6.14035	17.4863	11.6162	7.20339	12.8205	22.2222	5.80913	11.7647	7.98479	8.54701	7.79221	0	4.36681	27.3092	0	17.1171	11.4537	0	0	5.20833	0	0	0	0	0	0	3.33333	0	0	0	0	1.25	8.6758	0	9.91379	4.62185	0	5.04202	17.7966	0	5.09259	4.73934	0	0	2.1097	2.92887	17.619	3.83142	5.3719
341	7.45614	5.46448	5.55556	5.50847	0.42735	0.396825	1.65975	1.2605	0.760456	2.5641	0.4329	0	0	2.00803	0	0	5.72687	0	0	3.125	0	0	0	0	0	0	1.25	1.80995	0	0	0	2.91667	0	0	0	0	0	0	0	0	1.38889	19.9052	0	22.9787	38.3966	18.8285	17.619	26.0536	16.9421
304	0.877193	0	0	0	2.99145	2.38095	0.414938	2.94118	4.56274	3.4188	2.1645	0	1.74672	6.0241	0	1.35135	2.64317	0	7.17131	6.77083	0	21.8341	0	0	4.29185	8.62069	1.66667	0.452489	0	56.1905	0	3.33333	3.65297	0	5.60345	0	0	5.04202	6.77966	0	0	0	0	0	0	2.92887	0.952381	1.53257	2.06612
60	0	0	0	0	0	0	0	0	0	0	0	0	0	0	0	0	0	0	0	0	0	0	9.95671	5.69106	0	0	0	0	14.7783	6.66667	14.7619	0	0	6.30252	0	0	1.39535	0	0	44.8	13.4259	5.21327	24.2857	36.5957	13.5021	4.60251	6.19048	4.5977	4.13223
331	0	0	0	0	0	0	0	0	0	0	0	0	0	0	0	0	0	31.7073	11.9522	0	35.0195	4.36681	1.2987	0.406504	0	0	0	0	16.7488	4.28571	7.61905	0	0	13.4454	0	0	20.9302	0	0	14	3.7037	0.473934	15.2381	3.40426	1.68776	0.41841	1.42857	0.383142	0
193	0	0	0.505051	0	0	0	0.414938	0	0	0	0	15.625	0	0	34.2105	0	0	58.1301	2.78884	0.520833	44.358	0.873362	0	0	0	0	0	0	0	0	1.42857	0	7.30594	3.78151	1.2931	0	0.465116	0	0	6.8	4.16667	0.473934	6.66667	0	0.421941	0	0	0	0.826446
302	0.438596	2.18579	1.51515	3.38983	8.97436	6.74603	7.46888	14.2857	7.22433	5.12821	5.19481	0	3.05677	9.23695	0	3.6036	4.84581	0	0	6.25	0	0	0	0	0	0	1.66667	0	0	0	0	0	0	0	0	4.62185	0	0.840336	2.11864	0	0.462963	1.4218	0	0	2.53165	4.60251	1.42857	4.21456	5.3719
299	0	2.73224	1.51515	5.9322	0	0.793651	0	4.20168	1.52091	0	2.1645	0	0	1.20482	0	0	0.440529	0	0	0	0	0	0	0	0	0	0.416667	0	3.44828	1.42857	0	3.33333	10.9589	0	0.862069	4.62185	0	1.2605	0	0	0	4.2654	0	0	3.37553	9.62343	9.04762	8.81226	12.8099
333	6.57895	1.63934	1.0101	0	0	0.396825	0.414938	0	0	0.42735	0	0	0	0	0	0	2.20264	0	0	2.08333	0	0	0	0	0	0	0.416667	0.904977	0	0	0	0	0	0	0	0	0	0	0	0	56.9444	46.9194	0	25.1064	19.4093	0	0	0	0
314	0	0	0	0	3.84615	2.77778	1.24481	2.52101	2.6616	5.55556	5.19481	0	3.05677	2.40964	0	4.95495	5.28634	0	0	2.60417	0	0	0	0	2.57511	7.32759	2.91667	5.42986	0	0	0	5	2.28311	0	6.89655	6.30252	0	7.98319	1.69492	0	0	0	0	0	0	0	0	0.766284	0.413223
327	0.438596	0.546448	1.0101	1.27119	4.70085	1.5873	0.414938	5.88235	5.70342	8.11966	5.19481	0	0	8.43373	0	0	1.32159	0	0	9.89583	0	0	0	0	2.14592	9.48276	5	6.33484	0	0	0	12.9167	2.28311	0	17.2414	15.9664	0	17.2269	15.2542	0	0	0	0	0	0	0	0	0	0
342	9.21053	3.27869	2.52525	6.35593	6.83761	2.77778	5.39419	4.62185	5.32319	5.12821	1.7316	0	0	3.21285	0	0	7.92952	0	0	3.64583	0	0	0	0	0	0	5	8.1448	0	0	0	3.33333	0	0	0	0	0	0	0	0	0	0	0	0	0	3.76569	4.28571	3.83142	1.23967
226	0	0	0	0	0	0	0	0	0	0	0	0	0	0	0	0	0	0	0	0	0	0	0	0	0	0	0	0	29.064	7.61905	34.7619	0	0.456621	0	0	0	0	0	0	0	0	0	0	0	0	0.83682	0.47619	0.766284	0.826446
190	0	1.0929	0.505051	1.27119	2.13675	1.19048	2.90456	3.36134	3.80228	4.2735	2.1645	0	0	5.62249	0	0	5.72687	0	0	3.64583	0	0	0	0	3.00429	3.01724	6.66667	4.97738	0	0	0	5	1.82648	0	11.2069	7.14286	0	6.72269	8.89831	0	0	0	0	0	0	0	0	0	0
199	0	0	0	0	0	0	0	0	0	0	0	0	0	0	0	0	0	0	7.56972	0	0	13.9738	1.2987	0	0	0	0	0	3.44828	0	0.952381	0	0	2.94118	0	0	0.465116	0	0	2	2.31481	0.473934	0.952381	2.55319	0	2.09205	3.33333	0.383142	2.06612
242	0	0	1.0101	0.423729	2.13675	1.19048	0	0	1.52091	0	1.7316	2.73438	0	0	7.45614	0.900901	0	5.28455	0	0.520833	0.77821	1.74672	1.2987	2.03252	0	0	0.416667	0	3.94089	2.85714	1.42857	0	0	1.68067	0.862069	1.68067	16.7442	2.52101	3.38983	2.4	0.462963	0.473934	6.19048	0.851064	0.421941	0.83682	0.47619	1.91571	0.413223
166	1.75439	1.0929	0	0	0.42735	0	0	0	0	0.854701	0.865801	0	1.74672	0.401606	0	0.900901	0	0	0	0.520833	0	0	0	0	0.858369	0	0	0	0	0	0	0	0	0	0	0	0	0	0	0	0	0	0	0	0	1.67364	2.85714	0	0
298	7.01754	6.55738	5.05051	13.5593	0	0	0	0.420168	0	0	0	0	0	0	0	0	0	0	0	0	0	0	0	0	0	0	0	0	0	0	0	0.416667	0	0	3.01724	1.2605	0	0.420168	0	0	0	0	0	0	0	3.76569	4.7619	3.83142	4.13223
315	0	0	1.0101	0.423729	1.28205	0.793651	1.65975	0.840336	1.14068	2.99145	2.5974	0	0.873362	2.81124	0	2.25225	1.32159	0	0	2.08333	0	0	0	0	3.00429	2.15517	1.66667	4.0724	0	0	0	3.75	0	0	3.87931	3.36134	0	7.56303	3.38983	0	0	0	0	0	0	2.92887	0.952381	3.06513	1.65289
99	0	0	0	2.54237	17.094	5.95238	15.3527	3.78151	8.36502	7.26496	7.35931	0	0	4.01606	0	0	1.76211	0	0	7.29167	0	0	0	0	0	0	3.33333	0	0	0	0	0	0	0	0	0	0	0	0	0	0	0	0	0	0	0	0	0	0
303	0	2.18579	2.0202	0.847458	2.99145	1.19048	0.414938	2.10084	1.90114	0	3.0303	0	7.86026	0.401606	0	4.95495	3.52423	0	0	4.16667	0	0	0	0	0.858369	0.431034	0	0	0	0	0	1.66667	0	0	0	0	0	0	0	0	0	0	0	0	0	0	0	0	0
194	0	0	0	0	0	0	0	0	0	0	0.4329	26.1719	1.31004	0	32.0175	0	0	0	0	0	10.8949	0	0	0	0	0	0	0.452489	0	0	0	0	0	0	0	0	0	0	0	0	0	0	0	0	0	0	0	0	0
191	0	0	0	0.847458	0	0.396825	0	0	0	0	0	0	0	0.803213	0	1.8018	0	0	0	0	0	0	5.62771	0	0.429185	0	0	0	0.985222	5.2381	4.7619	0	0	1.68067	0	0	0.465116	0	0	0	0	0.947867	0	0	3.79747	0	0	0	0
336	1.31579	0	0.505051	0	4.70085	0.793651	7.05394	5.88235	5.32319	10.2564	0.865801	0	0	4.81928	0	0	6.60793	0	0	0	0	0	0	0	0	0	4.58333	5.88235	0	0	0	0	0	0	0	0	0	0	0	0	0	0	0	0	0	0	0	0	0
240	0	0	0	0.423729	0	0	0	0	0	0	0.4329	0	0	0	0	0	0	0	0	0	0	2.62009	1.7316	0.813008	0	0	0	0	5.91133	1.42857	3.33333	0	7.30594	6.72269	1.72414	0.420168	6.04651	0	0.423729	7.6	1.85185	0.947867	9.52381	0.851064	0.843882	0.83682	0	0.766284	0
150	0	0	0	0	1.28205	1.98413	2.07469	1.2605	3.04183	0	0	0	0	2.40964	0	0	0.440529	0	0	2.08333	0	0	0	0	6.00858	6.46552	1.25	1.35747	0	0	0	2.5	0.913242	0	1.72414	6.72269	0	4.20168	6.35593	0	0	0	0	0	0	0.41841	0	0.766284	0.826446
231	0	0	0	0	0	3.57143	11.2033	0	5.32319	0.854701	0	0	2.18341	0	0	0	7.04846	0	0	5.20833	0	0	0	0	2.14592	3.44828	11.6667	9.50226	0	0	0	0	0	0	0	0	0	0	0	0	0	0	0	0	0	0	0	0	0
228	1.31579	0	4.0404	0	0.854701	0.793651	0	0	0	0.42735	1.7316	0	4.36681	0	0	1.8018	0.440529	0	0	0	0	0	0	0	0	0	0.416667	0	0	0	0	1.25	0	0	1.2931	1.2605	0	1.2605	0.423729	0	0	0	0	0	0	0	0	0.383142	0.413223
180	0	0	0	0	2.13675	2.77778	2.07469	2.52101	2.6616	1.7094	1.2987	0	0	2.00803	0	0	0	0	0	3.125	0	0	0	0	1.71674	1.72414	1.25	1.80995	0	0	0	3.33333	0	0	0.431034	0	0	4.62185	1.27119	0	0	0	0	0	0	0	0	0	0
309	0.438596	0	3.0303	1.27119	0.42735	0	0	1.2605	0.380228	0.42735	0.865801	0	1.74672	0	0	2.7027	0	0	0	0.520833	0	0	0	0	1.28755	1.2931	1.25	0.452489	0	0	0	0	0	4.62185	0.862069	1.68067	6.04651	1.68067	0.423729	0	0	0	0	0	0	0	0	0.766284	0
285	0	0	0	0	0	0	0	0	0	0	0	0	0	0	0	0	0.440529	0	0.398406	0	0	0.436681	0	0	0	0	0	0	0	0	0	0	13.242	0	0	0	0.930233	0	0	0.8	0.462963	0.473934	0	0	0	0	0	0	0
173	0.877193	1.63934	3.0303	0	0	0	0	0.420168	0	0.42735	0	0	0	0.401606	0	0	0	0	0	0.520833	0	0	0	0	1.71674	1.2931	0.833333	0	0	0	0	0.833333	0	0	0	1.68067	0	0.840336	0	0	0	0	0	0	0	4.60251	2.38095	1.53257	1.65289
307	1.75439	1.63934	0	0	0	0	0	0	0	0	0	0	0	0	0	0	0	0	0	0	0	0	0	0	0	0	0	0	0	0	0	0	0	0	0	0	0	0	0	0	0	0	0	0	0	0	0	0	0
322	0	0.546448	0	0	0	0	0	0	0	0	0	0	0	0	0	0	0	0	0	0.520833	0	0	0	0	0	0	0	0	0	0	0	0	0	0	0	0	0	0	0	0	0	0	0	0	0	9.20502	2.85714	5.74713	7.43802
181	0	0	0	0	1.28205	1.19048	1.65975	2.94118	2.6616	0.854701	3.0303	0	0	0	0	0	0.440529	0	0	0	0	0	0	0	0.858369	2.15517	0.833333	1.80995	0	0	0	5.41667	0.913242	0	0	1.2605	0	4.62185	2.11864	0	0	0	0	0	0	0	0	0	0
308	2.19298	0	0	0	0	1.19048	0	0	0	0	0	0	0	0.401606	0	0	0.881057	0	0	0	0	0	17.316	9.34959	0	0	0	0	0	0	0	0	0	0	0	0	0.930233	0.420168	0.423729	0	0	0	0	0	0	0	0	0	0
86	0.877193	0	0	0.423729	1.7094	0	0.414938	0.840336	0.380228	0.854701	3.0303	0	6.55022	1.20482	0	6.30631	0	0	0	1.5625	0	0	0	0	0.429185	3.87931	1.66667	0.452489	0	0	0	0.416667	0	0	1.72414	2.10084	0	0.420168	2.54237	0	0	0	0	0	0	0	0	0	0
172	0	0	0	0	0	0	0	0.840336	1.52091	0	0.865801	0	0	0.803213	0	0	0.440529	0	0	1.5625	0	0	0	0	0	0	2.5	4.0724	0	0	0	0	0	0	0	0	0	0	0	0	0	0	0	0	0	0	0	0	0
320	0	0.546448	0	0.423729	0.854701	0.396825	0.829876	2.52101	0	0.42735	2.5974	0	0	1.60643	0	0	1.32159	0	0	0.520833	0	0	0	0	0.858369	2.15517	0.833333	1.35747	0	0	0	2.08333	0	0	3.01724	8.40336	0	2.94118	5.9322	0	0	0	0	0	0	0	0	0	0
324	3.50877	0.546448	0.505051	2.54237	0.854701	1.19048	1.24481	0	0.760456	0	0	0	0	0	0	0	0	0	0	2.08333	0	0	0	0	0	0	0.833333	3.61991	0	0	0	2.5	0	0	0	0	0	0	0	0	0	0	0	0	0	0.83682	0.952381	0	2.06612
46	0.438596	0	0	0.847458	0	0	0	0	0	0	0	0	0	0	0	0	0	0	0	0	0	0	0	0	0.429185	0	0	0	0	0	0	0	0	24.7899	0	0.840336	7.44186	0	0.423729	0	0	0	0	0	0	0	0	0	0
182	7.01754	5.46448	2.0202	4.66102	0	0	0	0	0	0	0	0	0	0	0	0	0	0	0	0	0	0	0	0	0	0	0	0	0	0	0	0	0	0	0	0	0	0	0	0	0	0	0	0	0	0	0	0	0
176	1.75439	3.82514	8.08081	7.20339	0.42735	0	0	0.840336	0	1.7094	0.4329	0	0	1.60643	0	0	0.881057	0	0	1.04167	0	0	0	0	0	0	0	0	0	0	0	0	0	0	0	0	0	0	0	0	0	0	0	0	0	0	0	0	0
187	0	0	0	0	0	0.793651	1.65975	0	0.380228	0	0	0	0	0	0	0	0	0	0	0	0	0	0.4329	13.8211	0	0	4.58333	4.0724	0	0	0	0.416667	0	7.14286	0	0	0	0	0.423729	0	0	0	0	0	0	0	0	0	0
311	0	0	0	0	0	0	0	0	0	0	0	0	0	0	0	0	0	0	0	0	0	0	0	0	0	0	0.416667	0.904977	0	0	0	1.25	0	0	2.58621	1.2605	0	2.52101	1.27119	0	0	0	0	0	0	0.83682	2.38095	3.06513	2.47934
132	0	0.546448	0	0.847458	0	0	0	0	0	0	0	12.8906	0	0	10.9649	0.45045	0	0	0	0	3.11284	0	0	0	0.429185	0	0	0	0	0	0	0	0	0	0	0	0	0	0	0	0	0	0	0	0	0	0	0	0
300	0.438596	0	0	0	0	0	0	0	0	0	0	0	0	0	0	0	0	0	3.18725	0	0	0	0.865801	0	0	0	0	0	4.4335	0.47619	5.2381	0	0	3.36134	0	0	4.18605	0	0	0.8	2.77778	0	4.7619	2.12766	0.421941	0	0.47619	0.383142	0.413223
171	0	0	0	0	0	0	0	0	0	0	0	14.0625	0	0	10.5263	0	0	0	0	0	4.66926	0	0	0	0	0	0	0	0	0	0	0	0	0	0	0	0	0.420168	0	0	0	0	0	0	0	0	0	0	0
170	0.438596	0.546448	0	0	0	0.396825	0.829876	0.420168	2.28137	1.28205	0	0	0	1.60643	0	0	0.881057	0	0	4.16667	0	0	0	0	0	0	1.25	6.78733	0	0	0	0	0	0	2.15517	0.840336	0	4.20168	0.847458	0	0	0	0	0	0	0	0	0	0
281	0	0.546448	0.505051	0.847458	1.28205	0	1.65975	0	0	0	0	0	2.62009	0	0	0	0.881057	0	0	0	0	0	0	0	0	0.862069	0.416667	0.904977	0	1.42857	0	0	0	0	0.431034	0.840336	0	0	0	0	0	2.36967	0	0	2.95359	0	0	0	0
122	1.75439	2.18579	0.505051	1.69492	0	0.396825	0.414938	0.420168	1.90114	0	1.2987	0	3.49345	0	0	0.45045	0.440529	0	0	0	0	0	0	0	0.858369	0.862069	0.416667	1.35747	0	0	0	0.416667	0.913242	0	0	0	0	0	0.847458	0	0	0	0	0	0	0	0	0	0.413223
183	0	0	0	0	0	0	0	0	0	0	0	0	0	0	0	0	0	0	0	0	0	0	0.4329	2.03252	0	0	0	0	0.492611	0.952381	0	0	1.82648	0.420168	0	0	0.930233	0	0	0.4	0.925926	1.89573	0.47619	0.425532	0.421941	0.83682	0.952381	2.68199	3.71901
306	0.438596	1.0929	0	0	0	0	0	0	0	0	0	0	0	0	0	0	0	0	0	0	0	0	0	0	0	0	0	0	0	0	0	0	0	0	0	0	0	0	0	0	0	0	0	0	0	0	0	0	0
179	0	2.18579	0	1.27119	0	0.396825	0	0	0	0.42735	0	0	0	1.20482	0	0	0.440529	0	0	0.520833	0	0	0	0	0	0	0	0.452489	0	0	0	0	0	0	0	0	0	0	0	0	0	0	0	0	0	0.83682	1.42857	1.14943	0.413223
174	0	0	0	0	0.854701	0.396825	0.414938	0.420168	0.380228	0.854701	0.4329	0	0	0.803213	0	0	0	0	0	1.5625	0	0	0	0	0	0	0	0	0	0	0	1.66667	0	0	0	2.52101	0	2.52101	0.847458	0	0	0	0	0	0	0	0	0	0
210	0	0	0	0	0	0	0.829876	0	0	0	0	14.4531	0	0	0	0	0	0	0	0.520833	0	0	0	0	0	0	0	0	0	0	0	0.416667	0	0	0	0.840336	0	0	0.423729	0	0	0	0	0	0	0	0	0	0
223	2.63158	1.63934	1.51515	0	0	1.19048	0	0	0	0	0	0	0	0	0	0	0	0	0	0	0	0	0	0	0	0	0	0	0	0	0	0	0	0	0	0	0	0	0	0	0	0	0	0	0	0	0	0	0
230	0	0	0	0	0	0	0	0	0	0	0	0	0	0	0	0	0	0	0	0	0	0	0	0	0	0	0	0	0	0	0	0	0	0	0	0	0	0	0	0	0	0	0	0	0	0	0	0	0
57	0	0	0	0	0	0	0	0	0	0	0	0	0	0	0	0	0	0	0	0	0	0	0	0	0	0	0	0	0	0	0	0	0	1.68067	0	0	1.39535	0	0	0	0	0	0	0	0	5.02092	0.47619	3.83142	2.47934
63	0	0	0	0	0	0	0	1.68067	0	0	0.865801	0	3.05677	0.401606	0	4.95495	0.440529	0	0	0	0	0	0	0	1.71674	0.431034	0	0	0	0	0	0.833333	0	0	0	1.2605	0	0.420168	2.11864	0	0	0	0	0	0	0	0	0	0
318	0	0	0	0	0	0	0	0	0	0	0	0	0	0	0	0	0	0	0	0	0	0	0	0	0.429185	0	0	0	0	0	0	0.416667	0	0	0	0	0	0	0.423729	0	0	0	0	0	0	0	0	0	0
104	0	0	0	0	0.42735	0.396825	0	0	0	0.854701	0	0	0	0	0	0.45045	0	0	0	0	0	0	0	0	3.00429	6.03448	0	0	0	0	0	0	0	0	0	0	0	0	0	0	0	0	0	0	0	0	0	0	0
211	0	0	0	0	0	3.96825	0	0	0	1.7094	0.4329	0	0	0	0	0	0	0	0	0	0	0	0	0	5.15021	4.74138	0	0	0	0	0	0.416667	0	0	0	0	0	0	0	0	0	0	0	0	0	0	0	0	0
277	0	0.546448	1.0101	0.847458	0	0	0	0.420168	1.52091	0.42735	0	0	0	0.803213	0	0	0.440529	0	0	0.520833	0	0	0	0	0	0	0	0.452489	0	0	0	1.25	0.913242	0	1.72414	1.2605	0	0.420168	1.27119	0	0	0	0	0	0	0	0.47619	0.383142	0.826446
329	0	0	0	0	0.42735	0	0	0	0	0.42735	0.4329	0	0	0	0	0	1.32159	0	0	1.5625	0	0	0	0	0	0	0.416667	0	0	0	0	0.416667	1.36986	0	0.862069	2.10084	0	3.36134	2.54237	0	0	0	0	0	0	0	0	0	0
295	0.877193	0	0.505051	0.847458	0	0	0.829876	0	0	0	0.4329	0	0	0	0	0	0	0	0	0	0	0	0	0	0	0	0.416667	5.88235	0	0	0	0	0	0	0	0	0	0	0	0	0	0	0	0	0	0	0	0	0
83	0.877193	0	1.0101	0	0	0	0.414938	0	0	0	0	0	0	0	0	0	0.440529	0	0	0	0	0	0	0	0	0.431034	1.66667	0	0	0	0	0	0	0	2.15517	0.420168	0	0	0	0	0	0	0	0	0	0	0	0	0
233	0	0	1.0101	0	0	0	0.829876	0	0	2.5641	0	0	0.873362	0	0	0	0	0	0	0.520833	0	0	0	0	0.429185	3.87931	2.91667	0	0	0	0	0.416667	0	0	0.431034	0	1.86047	0	0	0	0	0	0	0	0	0	0	0	0
280	0	0	0	0	0	0	0	0	0	3.84615	2.1645	0	0.873362	1.20482	0	0.900901	0	0	0	0	0	0	0	0	0.858369	0	0.416667	0	0	0	0	0	0	0	0	0	0	0	0	0	0	0	0	0	0	0	0	0	0
123	1.75439	0.546448	0	0.423729	0	0	0	0	0.380228	0	0	0	1.31004	0	0	1.35135	0	0	0	0.520833	0	0	0	0	0.858369	1.72414	0.416667	0.904977	0	0	0	0.416667	0	0	0	0	0	0	0	0	0	0	0	0	0	0	0	0	0
224	0.438596	0.546448	0	0	0	0	0	0	0.380228	0	0	0	2.18341	0	0	0	0	0	0	0	0	0	0	0	0	0	0	0	0	0	0	0.833333	0.456621	0	0	0	0	0	0	0	0	0	0	0	0	0	0	0	0
325	0	0	0	0	0.42735	0.396825	0.414938	0	0	0	0	0	0	0	0	0	0	0	0	0	0	0	0	0	0	0	0	0	0	0	0	0	0	0	0	0	0	0	0	0	0	0	0	0	0	0.83682	1.42857	0	2.47934
74	0	0	0	0	0	1.98413	1.24481	0	0.760456	1.28205	2.5974	0	0	0	0	0.900901	0.440529	0	0	0.520833	0	0	0	0	3.00429	0	0.833333	0.452489	0	0	0	0	0	0	0	0	0	0	0	0	0	0	0	0	0	0	0	0	0
305	0	0	0	0	0	1.19048	0.414938	0	0	0.42735	1.7316	0	3.05677	0	0.438596	3.6036	0	0	0	0	0	0	0	0	0.429185	0.431034	0.416667	0	0	0	0	0.416667	0	0	0	0	0	0	0	0	0	0	0	0	0	0	0	0	0
319	0	1.0929	1.0101	0.423729	0	0.793651	0	0.420168	0.380228	0	0.865801	0	0	0	0	0	0	0	0	0	0	0	0	0	0	0	0	1.35747	0	0	0	0.416667	0	0	0.431034	0	0	0.840336	0.423729	0	0	0	0	0	0	0	0.47619	0.383142	1.23967
80	0	0	0	0.423729	0	0.793651	1.65975	0	0.760456	0.42735	1.2987	0	0.436681	0	0	1.8018	0.440529	0	0	0	0	0	0	0	2.57511	0	0	0	0	0	0	0.416667	0	2.52101	0	0	0	0	0	0	0	0	0	0	0	0	0	0	0
130	1.31579	0.546448	0.505051	0	0	0	0.829876	0.420168	0.380228	0	0.865801	0	0	0	0	0.900901	0.440529	0	0	0	0	0	0	0	0.858369	0.862069	0	0	0	0	0	0	0	0	0	0	0	0	0.847458	0	0	0	0	0	0	0	0	0	0
155	1.31579	0	0.505051	1.27119	0	0	0	0	0	0	0	0	0	0	0	0	0	0	0	0	0	0	0	0	0	0	0	0	0	0	0	0	0	0	0	0	0	0	0	0	0	0	0	0	0	0	0	0	0
283	0	0	0	0	0	0	0	0	0	0	0	0	0	0	0	0	0	0	0	0	0	0	0	0	0	0	0	0	0	0	0	0	14.1553	0	0	0	0	0	0	0	0	0	0	0	0	0	0.47619	0	0
71	0.877193	0	1.0101	0	0.42735	0	0.414938	0	0.760456	0.42735	0	0	0	0	0	0	0.440529	0	0	0	0	0	0	0	0.858369	0	0	0.452489	0	0	0	0	0	0	1.2931	0	0	0	0	0	0	0	0	0	0	0	0	0	0
62	0	0	0	0	0	0	0	0	0.380228	0	0	0	0	0	0	0	0	0	0	0	0	0	0	0	0	0	0	0	0	0	0	0	0.456621	0	0	0	0	0	0	0	0	0	0	0	0	0	0	0	0
202	0	0	0	0	1.28205	1.5873	2.90456	0	1.52091	0.42735	1.2987	0	0	0	0	0	0.881057	0	0	0	0	0	0	0	0	0	0.416667	0.452489	0	0	0	0	0	0	0	0	0	0	0	0	0	0	0	0	0	0	0	0	0
344	0	0	1.0101	0.847458	0	0.396825	0	0	0	0	0	0	1.31004	0	0	2.7027	0	0	0	0	0	0	0	0	0	0	0	0	0	0	0	0	0	0	0	0	0	0	0	0	0	0	0	0	0	0	0	0	0
168	0	0	0	0	0	0	0	0	0	0	0	6.64062	0	0	0	0	0	2.43902	0	0	0	0	0	0	0.429185	0	0	0	0	0	0	0	0	0	0	0	0	0	0	0	0	0	0	0	0	0	0	0	0
339	0	0	0	0	0.42735	0	2.90456	0	0	0.42735	0	0	0	0.401606	0	0	3.0837	0	0	0.520833	0	0	0	0	0	0	2.08333	0	0	0	0	0	0	0	0	0	0	0	0	0	0	0	0	0	0	0	0	0	0
138	0	0	0	0	0	0	0.414938	3.36134	0	0	0.4329	0	0	0	0	0	1.32159	0	0	1.04167	0	0	0	0	0	0	1.66667	2.26244	0	0	0	0	0	0	0	0	0	0	0	0	0	0	0	0	0	0	0	0	0
273	0.438596	0.546448	2.52525	0.847458	0	0	0	0	0	0	0.4329	0	0	0	0	0	0.440529	0	0	0	0	0	0	0	0	0	0	0	0	0	0	0	0	0	0	0	0	0	0	0	0	0	0	0	0	0	0	0	0
286	0	0	0	0	0	0	0	0	0	0	0	0	0	0	0	0	0	0	0	0	0	0	0	0	0	0	0	0	0	0	0	0	0	0	0	0	0	0	0	0	0	0	0	0	0	0	0	0	0
317	0.438596	2.18579	1.0101	0.423729	0.42735	0	0.829876	0.420168	0	1.7094	0.4329	0	0	0.401606	0	0	0.881057	0	0	0	0	0	0	0	0	0	1.25	0.904977	0	0	0	0	0	0	0	0	0	0	0	0	0	0	0	0	0	0	0	0	0
301	0	0	0	0	0	0.793651	0	0	0	0	0	0	0	0	0	0	0	0	0	0	0	0	0	0	0.429185	0	0	0	0	0	0	1.25	0	0	0	0	0	0	0	0	0	0	0	0	0	0	0	0	0
147	0	0	0	0	0	0	0	0	0	0	0	4.29688	0	0	4.38596	0	0	0	0	0	0	0	0	0	0	0	0	0	0	0	0	0	0	0.420168	0	0	0.930233	0	0	0	0	0	0	0	0	0	0	0	0
260	0	0	0	0	0	0.793651	0	0	0.380228	0	0.4329	0	1.31004	0	0	0.900901	0	0	0	0	0	0	0	0	2.14592	3.01724	0.416667	0	0	0	0	0.416667	0	0	0	0	0	0	0	0	0	0	0	0	0	0	0	0	0
81	0	0	0	0	0	0	0	0	0.760456	0.42735	0	0	0.436681	0	0	0.900901	0	0	0	0	0	0	0	0	0.429185	0.862069	0.833333	0.452489	0	0	0	0	0	0	0.431034	0.840336	0	0	0	0	0	0	0	0	0	0	0	0	0
222	0	0	0	0.423729	0	0	0	0	0	0	0	0	0	0	0	0	0	0	0	0	0	0	3.0303	2.43902	0	0	0	0	0	0	0	0	0	0	0	0	0.930233	0	0	0	0	0	0	0	0	0	0	0	0
265	0	0	0	0	0.854701	0.793651	0.829876	0	0	0	0.4329	0	1.74672	0	0	1.35135	0	0	0	0	0	0	0	0	0.858369	0.431034	0	0	0	0	0	0	0	0	0	0	0	0	0	0	0	0	0	0	0	0	0	0	0
89	0	0	0	0	0.42735	0	0	0	0.380228	0	0	0	5.67686	0	0	0.45045	0	0	0	0	0	0	0	0	0	0	0	0	0	0	0	0	0	0	0	0	0	0	0	0	0	0	0	0	0	0	0	0	0
106	3.94737	3.82514	0	0	0	0	0	0	0	0	0	0	0	0	0	0	0	0	0	0	0	0	0	0	0	0	0	0	0	0	0	0	0	0	0	0	0	0	0	0	0	0	0	0	0	0	0	0	0
124	0	0.546448	0.505051	0	0	0.396825	0	0	0	0	0	0	0.873362	0	0	0.45045	0	0	0	0.520833	0	0	0	0	2.57511	2.15517	0	0	0	0	0	0.416667	0	0	0	0	0	0	0	0	0	0	0	0	0	0	0	0	0
143	0.438596	0	0.505051	0	0.42735	0.396825	0	0	0	0.854701	0	0	0.436681	0	0	0.45045	0	0	0	0.520833	0	0	0	0	0.858369	0.431034	0	0	0	0	0	0.416667	0	0	0	0	0	0	0	0	0	0	0	0	0	0	0	0	0
214	0	0.546448	0	0	0	0	0	0	0.380228	0	0.4329	0	2.62009	0	0	1.8018	0.440529	0	0	0	0	0	0	0	0	0	0	0	0	0	0	0.416667	0	0	0	0	0	0.420168	0	0	0	0	0	0	0	0	0	0	0
247	3.50877	0	0	0	0	0	0	0	0	0	0	0	0	0	0	0	0	0	0	0	0	0	0	0	0	0	0	0	0	0	0	0	0	0	0	0	0	0	0	0	0	0	0	0	0	0	0	0	0
290	0	2.18579	1.51515	3.38983	0	0	0	0	0	0	0	0	0	0	0	0	0	0	0	0	0	0	0	0	0	0	0	0.904977	0	0	0	0	0	0	0	0	0	0	0	0	0	0	0	0	0	0	0	0	0
48	0	0.546448	0	0	0	0	0	0	0	0	0	0	0	0	0	0	0.440529	0	0	0	0	0	0	0	0	0.862069	0	0.452489	0	0	0	0	0	0	0.862069	0	0	0	0	0	0	0	0	0	0	0	0	0	0
102	0	0	0.505051	0	0	0	0	0	0	0	0	0	0	0	0	0	0	0	0	0	0	0	0	0	0.429185	0	0.416667	0	0	0	0	0	0	0	0	0	0	0	0	0	0	0	0	0	0	0	0	0	0
151	0	0	0	0	0	0	0	0	0	0	0	0	0	0	0	0	0	0	0	0	0	0	0	0	0	0	0	0	0	0	0	0	0	0	0	0	0	0	0	0	0	0.947867	0	0	4.64135	0	0	0	0
184	0	0	0	0	0	0	0	0	0	0	0	0	0	0	0	0	0	0	0	0	0	0	0	0	0	0	0	0	0	0	0	0	0	0	0	0	0	0	0	0	0	0	0	0	0	0	0	0	0
201	1.31579	1.0929	0	1.27119	0	0	0	0	0	0	0	0	0	0	0	0	0	0	0	0	0	0	0	0	0	0	0	0	0	0	0	0	0	0	0	0	0	0	0	0	0	0	0	0	0	0	0	0	0
125	0	0	0.505051	0	0	0	0	0	0	0	0.865801	0	0.873362	0	0	1.8018	0	0	0	0	0	0	0	0	0.858369	0	0.416667	0	0	0	0	0	0	0	0	0	0	0	0	0	0	0	0	0	0	0	0	0	0
185	0	0	1.51515	0.423729	0	0	0	0	0	0	0	0	0	0	0	0	0	0	0	0	0	0	0	0	0	0	0	0	0	0	0	4.16667	0	0	0	0	0	0	0	0	0	0	0	0	0	0	0	0	0
254	0	0	0.505051	0	0	0.793651	0	0.420168	1.90114	0	0.865801	0	0	0	0	0.45045	0.440529	0	0	0	0	0	0	0	0	0	0	0	0	0	0	0.416667	0.456621	0	1.2931	0	0	0.420168	0	0	0	0	0	0	0	0	0	0	0
288	0	0	0	0	0	0	0	0	0	0.42735	0	0	0	0	0	0	0.440529	0	0	0	0	0	0	0	0	0	0	0	0	0	0	0	0	0	0	0	0	0	0	0	0	0	0	0	0	1.25523	0	1.53257	0.826446
61	0	0	0	0	0.42735	0	0.414938	0.840336	0	0	0	0	0	0	0	0.900901	0	0	0	0	0	0	0	0	2.14592	0.862069	0	0	0	0	0	0	0.456621	0	1.2931	0	0.465116	0	0	0	0	0	0	0	0	0	0	0	0
101	0	0	0	0	0.42735	0.793651	0	0	0	0.42735	0	0	0.436681	0	0	2.7027	0	0	0	0	0	0	0	0	1.71674	0.862069	0	0	0	0	0	0	0	0	0	0.420168	0	0	0	0	0	0	0	0	0	0	0	0	0
108	0.877193	0	4.0404	2.54237	0	0	0	0	0	0	0	0	0	0	0	0	0	0	0	0	0	0	0	0	0	0	0	0	0	0	0	0	0	0	0	0	0	0	0	0	0	0	0	0	0	0	0	0	0
196	0	0	0	0	0	0	0	0	0	0.42735	0.4329	0	3.05677	0	0	0	0.440529	0	0	0.520833	0	0	0	0	0	0	0	0	0	0	0	0.416667	0	0	0	0	0	0	0	0	0	0	0	0	0	0	0	0	0
208	0	0	1.0101	0	0	0	0	0.420168	0	0	0	0	1.31004	0	0	1.8018	0	0	0	0	0	0	0	0	0	0	0	0	0	0	0	0.833333	0	0	0	0	0	0	0	0	0	0	0	0	0	0	0	0	0
340	0	0	0	0	0.42735	0.396825	0.829876	0.840336	0.380228	0.854701	0	0	0	0	0	0	1.32159	0	0	0.520833	0	0	0	0	0	0	1.66667	0	0	0	0	0	0	0	0	0	0	0	0	0	0	0	0	0	0	0	0	0	0
234	0	0	0.505051	0.847458	0	0	0	0	0	0	0	0	0.873362	0	0	0.45045	0	0	0	0	0	0	0	0	1.28755	0.431034	0	0	0	0	0	0.416667	0	0	0	0	0	0	0.423729	0	0	0	0	0	0	0	0	0	0
274	0.438596	1.0929	0	0	0	0.396825	0.414938	0	0	0	0	0	1.31004	0	0	0	0	0	0	0	0	0	0	0	0.429185	0	1.25	0.452489	0	0	0	0	0	0	0	0.840336	0	0	0	0	0	0	0	0	0	0	0	0	0
75	0.438596	0	0.505051	0	0	0	0	0	0	0	0	0	0	0	0	0	0	0	0	0	0	0	0	0	0	0.431034	0	0	0	0	0	0	0	0	0	0.420168	1.39535	0	0	0	0	0	0	0	0	0	0	0	0
144	0	0	0	0	0	0.396825	0.829876	0	0.380228	0.42735	0	0	0.436681	0	0	0	0.440529	0	0	0	0	0	0	0	0.429185	0	0.416667	0	0	0	0	0.833333	0	0	0	0	0	0	0	0	0	0	0	0	0	0	0	0	0
296	1.31579	1.0929	1.0101	0.847458	0	0	0	0.420168	0	0	0	0	0	0	0	0	0	0	0	0	0	0	0	0	0	0	0.416667	0.452489	0	0	0	0	0	0	0	0	0	0	0	0	0	0	0	0	0	0	0	0	0
37	0	0.546448	0	0.423729	0.854701	0	0.414938	0.420168	0	0	0	0	1.31004	0	0	0	0.440529	0	0	0	0	0	0	0	0.429185	1.72414	0	0	0	0	0	0	0	0	0	0	0	0	0	0	0	0	0	0	0	0	0	0	0
66	0	0	0	0	0	0	0	1.2605	0	0	2.1645	0	1.31004	0	0	0.45045	0.881057	0	0	0	0	0	0	0	0	0.431034	0	0	0	0	0	0	0	0	0	0	0	0	0	0	0	0	0	0	0	0	0	0	0
97	0.438596	0	0	0	0	0	0	0	0	0	0	0	0	0	0	0	0	0	0	0	0	0	0	0	0	0	0	0	0	4.7619	0	0	0	0	0	0	0	0	0	0	0	0	0	0	0	0	0	0	0
131	0	0	1.0101	0	0.42735	0.396825	0	0	0	0	0.4329	0	1.74672	0	0	0.45045	0.440529	0	0	0	0	0	0	0	0.429185	0	0.416667	0.452489	0	0	0	0	0	0	0	0	0	0	0	0	0	0	0	0	0	0	0	0	0
167	0	0	0	0	0	0.793651	0	0	0.380228	0.42735	0	0	0	0	0	0	0	0	0	1.04167	0	0	0	0	0	0	0	0	0	0	0	0	0	0	0	0	0	0	0	0	0	0	0	0	0	0	0	0	0
26	0	0	0	0	0	0	0	0	0	0	0	0	0	0	0	0	0	0	0	0	0	0	0	0	0	0	0	0	0	0	0	0	0	0	0	0	0	0	0	0	0	0	0	0	0	0	0	0	0
88	0	0	0	0	0	2.38095	0	0	0.380228	0	1.7316	0	0	0.803213	0	0	0.440529	0	0	0	0	0	0	0	0	0	0	0	0	0	0	0	0	0	0	0	0	0	0	0	0	0	0	0	0	0	0	0	0
137	0.438596	0.546448	0	0	0	0	0	0.840336	0	0	0	0	0	0	0	0.45045	0	0	0	0	0	0	0	0	0	0	0	0	0	0	0	0	0	0	0.431034	0	0	0.840336	1.69492	0	0	0	0	0	0	0	0	0	0
114	0	0	0	0	0	1.19048	0.414938	1.2605	0	0	0.4329	0	0	0	0	0	0.440529	0	0	0.520833	0	0	0	0	0.429185	0	0	0	0	0	0	0	0	0	0	0	0	0	0.423729	0	0	0	0	0	0	0	0	0	0
145	0	0	0	0	0	0	0	0	0	0	0	0	0	0	0	0	0	0	0	0	0	0	0	0	0	0.431034	2.08333	0.452489	0	0.47619	0	0	0	0	0	0	0	0	0	0	0	0	0	0	0	0	0	0	0
232	0	1.0929	0	0	0.854701	0	0	0.840336	0.760456	0	0	0	0	0.401606	0	0	0	0	0	0.520833	0	0	0	0	0	0	0.416667	0.452489	0	0	0	0	0	0	0	0	0	0	0	0	0	0	0	0	0	0	0	0	0
238	0	0	0	0	0.42735	0	0	0	0	0	0	0	0.436681	0.401606	0	0.45045	0	0	0	0	0	0	0	0	2.57511	0.862069	0	0	0	0	0	0	0	0	0	0	0	0	0.423729	0	0	0	0	0	0	0	0	0	0
263	0	0	0	0	0	0	0	0	0	0	0.4329	0	0	0	0	0	0	0	0	0.520833	0	0	0	0	3.43348	0.862069	0	0	0	0	0	0	0	0	0	0	0	0	0	0	0	0	0	0	0	0	0	0	0
293	0.438596	0.546448	0	0.423729	0	0	0	0	0	0	0	0	0	0	0	0	0	0	0	0	0	0	0	0	0	0	0	0	0	0	0	0	0	0	0	0	0	0	0	0	0	0	0	0	0	0	0	0	0
35	0.877193	0	0	0	0.42735	0	0	0	0	0	0	0	0	0	0	0	0	0	0	0.520833	0	0	0	0	0	0	0	0	0	0	0	0	0	0	0.431034	0.420168	0	0.420168	0	0	0	0	0	0	0	0	0	0	0
76	0	0	0	0	0	0	0	0	0	0	1.7316	0	0	0	0	0	0	0	0	0	0	0	0	0	2.14592	1.2931	0	0	0	0	0	0	0	0	0	0	0	0	0	0	0	0	0	0	0	0	0	0	0
206	0	0	0	1.27119	0	0	0	0	0	0	0.4329	0	1.74672	0	0	0	0	0	0	0	0	0	0	0	0.429185	0	0	0	0	0	0	0.833333	0	0	0	0	0	0	0	0	0	0	0	0	0	0	0	0	0
209	0	0	0	0	0	0	0	0	0.380228	0.42735	0	0	0	0	0	0.45045	0	0	0	0	0	0	0	0	0.858369	0.862069	0.416667	0	0	0	0	0	0	0	0	0	0	0	0	0	0	0	0	0	0	0	0	0	0
217	0.438596	1.0929	0.505051	0.423729	0	0.793651	0	0	0	0	0.865801	0	0	0	0	0	0	0	0	0	0	0	0	0	0	0	0	0	0	0	0	0	0.456621	0	0	0	0	0	0	0	0	0	0	0	0	0	0	0	0
39	0	0	2.0202	0.423729	0	0	0	0	0	0	0	0	0	0	0	0	0	0	0	0	0	0	0	0	0	0	0	0	0	0	0	0	0.913242	0	0	0	0	0.420168	0	0	0	0	0	0	0	0	0	0	0
44	0	0	0	0	0	0	0	0.420168	0	0	0.4329	0	0.436681	0	0	0.45045	0	0	0	0	0	0	0	0	3.00429	0	0	0	0	0	0	0	0	0	0	0	0	0	0	0	0	0	0	0	0	0	0	0	0
54	0	0	0	0.423729	0	0	0	0	0	0	0.865801	0	0.436681	0	0	0	0	0	0	0.520833	0	0	0	0	0	0	0	0.452489	0	0	0	0	0	0	0	0	0	0	0	0	0	0	0	0	0	0	0	0	0
68	0	0	0	0	0	0	0	0.840336	0	0	0.4329	0	0	0	0	0	0	0	0	0	0	0	0	0	1.28755	1.2931	0.416667	0	0	0	0	0	0	0	0	0	0	0	0	0	0	0	0	0	0	0	0	0	0
188	0	0	0	0	1.28205	0	0	0	0.380228	0	0.4329	0	0	0.401606	0	1.35135	0.881057	0	0	0	0	0	0	0	0	0	0	0	0	0	0	0	0	0	0	0	0	0	0	0	0	0	0	0	0	0	0	0	0
244	0.438596	0	0	0	0	0	0	0	0	0	0	0	0	0	0	0	0	0	0	0	0	0	0	0	0	0	0	0	0.492611	0	0	0	0	0	0	0	0	0	0	0	0	0	0	0	0	0	0	0	0
257	0	0	0	0	0.854701	0	0	0	0	0	0	0	0	0	0	0	0	0	0	0	0	0	0	0	0	0	0	0	0	0	0	0	0	0	0	0	0	0	0	0	0	0	0	0	0	0	0	0.383142	0
321	0	0	0.505051	0.423729	0	0.396825	0	0	0	0	0	0	0	0	0	0	0	0	0	0	0	0	0	0	0	0	0	0.452489	0	0	0	0	0	0	0	0	0	0	0	0	0	0	0	0	0	0	0	0	0
55	0.877193	0.546448	1.0101	0	0	0	0.414938	0	0	0	0	0	0	0	0	0	0	0	0	0	0	0	0	0	0	0.431034	0.416667	0	0	0	0	0	0	0	0.431034	0	0	0	0	0	0	0	0	0	0	0	0	0	0
119	0	0	0	0	0.42735	0	0	0	0.380228	0	0.865801	0	0.873362	0	0	0.900901	0	0	0	1.04167	0	0	0	0	0	0	0	0	0	0	0	0	0	0	0	0	0	0	0	0	0	0	0	0	0	0	0	0	0
126	0	0	0	0	0	0	0	0	0	0	0	0	0.873362	0	0	0	0	0	0	0	0	0	0	0	1.71674	1.72414	0	0	0	0	0	0	0	0	0	0	0	0	0	0	0	0	0	0	0	0	0	0	0
152	0	0	0	0	0	0	0	0	0.380228	0	0	0	0	0	0	0	0	0	0	0	0	0	0	0	0	0	0	0.452489	0	0	0	0	0	0	0	0	0	0	0	0	0	0	0	0	0	0	0	0	0
165	0	0	0	0	0	0	0.414938	0	0	0	0	0	0	0	0	0	0	0	0	0	0	0	0	0	0	0.862069	0.416667	0	0	0	0	0.416667	0	0	0	0	0	0	0	0	0	0	0	0	0	0	0	0	0
197	0	0	0	0	0	0.396825	0.414938	0	0	0.42735	0	0	2.18341	0	0	0	0	0	0	0	0	0	0	0	0.429185	0	0	0	0	0	0	0	0	0	0	0	0	0	0	0	0	0	0	0	0	0	0	0	0
271	0	0	0	0	0	0.396825	0	0	0	0	0	0	0	0	0	2.25225	0	0	0	0	0	0	0	0	0	0	0	0	0	0	0	0	0	0	0	0	0.465116	0	0	0	0	0	0	0	0	0	0	0	0
287	0	0	0	0	0.42735	0	0	0	0.380228	0	0	0	0.436681	0	0	0	0	0	0	0	0	0	0	0	0	0.862069	0.416667	0	0	0	0	0	0	0	0	0	0	0	0	0	0	0	0	0	0	0	0	0	0
8	0	0	0	0	0	0	0	0	0	0	0	0	0	0	0	0	0	0	0	0	0	0.873362	0	0	0	0	0	0	0	0	0	0	0	0	0	0	0	0	0	0	0	0	0	0	0	0	0	0	0
72	0	0	0.505051	0	0	0	0	0	0.380228	0	0	0	0	0	0	0	0	0	0	0.520833	0	0	0	0	0	0.431034	0	0.452489	0	0	0	0	0	0	0	0	0	0.420168	0	0	0	0	0	0	0	0	0	0	0
100	0	0	0	0	0	0	0	0.420168	0	0	0.4329	0	1.31004	0	0	0	0	0	0	0	0	0	0	0	1.71674	0	0	0	0	0	0	0	0	0	0	0	0	0	0	0	0	0	0	0	0	0	0	0	0
198	0	0	0	0	0	0	0	0	0	0	0	0	0	0	0	0	0.881057	0	0	0.520833	0	0	0	0	0	0	0	0	0	0	0	0	0.456621	0	0	0.420168	0	0	0.423729	0	0	0	0	0	0	0	0	0	0
284	0	0	0	0	0	0	0	0	0	0	0	0	0	0	0	0	0	0	0	0	0	0	0	0	0	0	0	0	0	0	0	0	0	0	0	0	0	0	0	0.8	0.925926	0	0.952381	0.851064	0	0	0	0	0
310	0	0	0	0	0	0	0	0	0	0	0	0	0	0	0	0	0	0	0	0	0	0	0	0	0	0	0	0	0	0	0	0	0	0.420168	0	0	1.39535	0.420168	0.423729	0	0	0	0	0	0	0	0	0	0
43	0	0	0	0	0	0	0	0	0	0	0	2.73438	0	0	0	0	0	0	0	0	0	0	0	0	0	0	0	0	0	0	0	0	0	0	0	0	0	0	0	0	0	0	0	0	0	0	0	0	0
49	0.877193	0	0	0.423729	0	0	0	0	0	0	0	0	0	0	0	0	0	0	0	0	0	0	0	0	0	0	0	0	0	0	0	0	0	0	0	0	0	0	0	0	0	0	0	0	0	0	0	0	0
78	0	0	0	0	0	0	0	0	0	0	0	0	2.62009	0	0	0	0	0	0	0	0	0	0	0	0	0	0.833333	0	0	0	0	0	0	0	0	0	0	0	0	0	0	0	0	0	0	0	0	0	0
146	0	0	0.505051	0	0	0.396825	0	0	0	0	0	0	0	0	0	0	0	0	0	0	0	0	0	0	0	0	0.833333	0	0	0	0	0	0	0	0.862069	0	0	0	0	0	0	0	0	0	0	0	0	0	0
162	1.31579	0.546448	0	0	0	0	0	0	0	0	0	0	0	0	0	0	0	0	0	0	0.77821	0	0	0	0	0	0	0	0	0	0	0	0	0	0	0	0.465116	0	0	0	0	0	0	0	0	0	0	0	0
189	0	0	0	0	0.42735	0	0	0	0.380228	0	0	0	0	0	0	0	0	0	0	0.520833	0	0	0	0	0	0	0	0.452489	0	0	0	0	0	0	0.431034	0	0	0.420168	0	0	0	0	0	0	0	0	0	0	0
220	0	1.63934	0	0	0	0	0	0.420168	0	0	0	0	0	0	0	0	0	0	0	0	0	0	0	0	0	0	0	0	0	0	0	1.25	0	0	0	0	0	0.420168	0	0	0	0	0	0	0	0	0	0	0
237	0	0	1.0101	1.27119	0	0	0	0	0	0	0	0	0	0	0	0	0	0	0	0	0	0	0	0	0	0	0	0	0	0	0	0	0	0	0	0	0	0	0	0	0	0	0	0	0	0	0	0	0
239	0	0	0	0	0	0	0	0	0	0	0	0	0	0	0	0	0	2.43902	0	0	0	0	0	0	0	0	0	0	0	0	0.47619	0	0.456621	0	0	0	0	0	0	0	0	0	0	0	0	0	0	0	0
245	0	0	0	0	0	0	0	0	0	0	0	0	0	0	0	0	0	0	0	0	0	0.436681	0	0	0	0	0	0	0	0	0	0	0	0	0	2.10084	0	0	0	0	0	0	0	0	0	0	0	0	0
289	0	0	0	0	0	0	0	0	0	0	0	0	0	0	0	0	0	0	0	0	0	0	0	0	0	0	0	0	0	0	0	0	0	0	0	0	0	0	0	0	0	0	0	0	0	0	0	0	0
47	0	0	0	0	0	0	0	0	0	0	0	0	0	0	0	0	0	0	0	0	0	0	0	0	1.28755	0.862069	0	0	0	0	0	0.416667	0	0	0	0	0	0	0	0	0	0	0	0	0	0	0	0	0
65	0	0	0	0	0.42735	0.396825	0	0	0	0	0	0	0	0.401606	0	1.35135	0	0	0	0	0	0	0	0	0	0	0	0	0	0	0	0	0	0	0	0	0	0	0	0	0	0	0	0	0	0	0	0	0
115	0	0	0	0	0	0	0	0	0	0	0.865801	0	0.873362	0	0	0	0	0	0	0	0	0	0	0	0.429185	0	0	0	0	0	0	0	0	0	0	0	0	0	0	0	0	0	0	0	0	0	0	0	0
140	0.438596	0	0.505051	0	0	0	0	0	0	0	0	0	0	0	0	0	0	0	0	0	0	0	0	0	0	0	0	0	0	0	0	0	0	0	0	0	0	0	0	0	0	0	0	0	0	0	0	0	0
153	0	0.546448	0	0	0	0	0	0	0.380228	0	0	0.390625	0	0	0	0	0	0	0	0	0	0	0	0	0	0	0	0	0	0	0	0	0	0	0	0.420168	0.465116	0	0	0	0	0	0	0	0	0	0	0	0
216	0	0	0	0	0	0	0	0.840336	0	0	0	0	0	0	0	0	0	0	0	0	0	0	0	0	1.28755	0	0	0	0	0	0	0	0	0	0.862069	0	0	0	0	0	0	0	0	0	0	0	0	0	0
278	1.31579	0.546448	0	0	0	0.396825	0	0.420168	0	0	0.4329	0	0	0	0	0	0	0	0	0	0	0	0	0	0	0	0	0	0	0	0	0	0	0	0	0	0	0	0	0	0	0	0	0	0	0	0	0	0
294	0	0	0	0	0	0	0	0	0	0.42735	0	0	0	0	0	0	0	0	0	0	0	0	0	0	0	0	0.416667	0.452489	0	0	0	0	0	0	0	0	0	0	0	0	0	0	0	0	0	0	0	0	0
93	0	0	0	0	0	0.396825	0	0	0	0	0.4329	0	0	0	0	0.900901	0	0	0	0	0	0	0	0	0	0	0	0	0	0	0	0	0	0	0	0.840336	0	0	0	0	0	0	0	0	0	0	0	0	0
103	0	0	0	0	0.42735	0	0	0	0	0	0	0	0	0	0	0	0	0	0	0	0	0	0	0	0	0.431034	0	0	0	0	0	0	0	0	0	0	0	0	0	0	0	0	0	0	0	0	0	0	0
105	0	0	0	0	0	0	0	0	0	0	0	0	0.436681	0	0	0.45045	0	0	0	0	0	0	0	0	0	0	0	0.452489	0	0	0	0.416667	0	0	0	0	0	0	0	0	0	0	0	0	0	0	0	0	0
112	0	0.546448	0	0	0	0	0	0	0	0	0	0	0	0	0	0	0	0	0	0	0	0	0	0	0	0	0.416667	0	0	0	0	0	0	0	0	0.420168	0	0	0	0	0	0	0	0	0	0	0	0	0
161	0	0	0	0	0	0	0	0	0	0	0	0	0	0	0	0	0	0	0	0	0	0	0	0	0	0	0	0	0	0	0	0	0	0	0	0	0	0	0	0	0	0	0	0	0	0	0	0	0
195	0	0	0	0	0	0	0	0	0	0	0.865801	0	0	0	0	0	0.881057	0	0	0	0	0	0	0	0	0	0	0	0	0	0	0.416667	0	0	0	0	0	0	0	0	0	0	0	0	0	0	0	0	0
200	0	0	0	0	0.854701	0	0.414938	0	0	0	0	0	0	0	0	0	0	0	0	0	0	0	0	0	0	0	0	0	0	0	0	0	0	0	0	0	0	0	0	0	0	0	0	0	0	0	0	0	0
218	0	0	0	0	0	0.793651	0	0.420168	0.380228	0	0	0	0	0	0	0	0.440529	0	0	0	0	0	0	0	0	0	0	0	0	0	0	0	0	0	0	0	0	0	0	0	0	0	0	0	0	0	0	0	0
221	0	0	0	0	0	0.396825	0	0	0	0	0.4329	0	1.31004	0	0	0	0	0	0	0	0	0	0	0	0	0	0	0	0	0	0	0	0	0	0	0	0	0	0	0	0	0	0	0	0	0	0	0	0
235	0	0	0	0	0	0	0	0	0	0	0	0	0	0	0	0.45045	0	0	0	0	0	0	0	0	0	0	0.416667	0	0	0	0	0	0	0	0	0.420168	0	0.420168	0	0	0	0	0	0	0	0	0	0	0
270	0	0	0	0	0.42735	0.793651	0	0	0	0	0	0	0	0	0	0.45045	0	0	0	0	0	0	0	0	0	0.431034	0	0	0	0	0	0.416667	0	0	0	0	0	0	0	0	0	0	0	0	0	0	0	0	0
330	0	0	0	0	0.42735	0	0	0	0	0	0	0	0	0	0	0.45045	0	0	0	0.520833	0	0	0	0	0	0	0.416667	0	0	0	0	0	0	0	0	0	0	0	0	0	0	0	0	0	0	0	0	0	0
337	0	0	0	0	0	0	0	0	0	0	0	0	0	0	0	0.45045	0	0	0	0	0	0	0	0	0	0	0	0	0	0	0	0	0	0	0	0	0	0	0	0	0	0	0	0	0	0	0	0.383142	0.413223
34	0	0	0	0	0	0	0	0	0	0	0	0	0	0	0	0	0	0	0	0	0	0	0	0	0	0	0	0	0	0	0	0	0	0	0	0	0	0	0	0	0	0	0	0	0	0	0	0	0
38	0	0	0	0	0	0	0	0	0	0	0	0	0	0	0	0	0	0	0	0	0	0	0	0	0.429185	0	0	0	0	0	0	0	0	0	0	0	0	0	0	0	0	0	0	0	0	0	0	0	0
58	0	0	0	0	0	0	0	0	0	0	0	0	0	0	0	0	0	0	0	0	0	0	0	0	0	0.431034	0	0	0	0	0	0	0	0	0.431034	0	0	0	0	0	0	0	0	0	0	0	0	0	0
67	0	0	0	0.423729	0	0	0	0	0	0	0.4329	0	0	0	0	0	0	0	0	0	0	0	0	0	0	0	0	0	0	0	0	0	0	0	0	0	0	0	0	0	0	0	0	0	0	0	0	0	0
73	0	0	0	0	0	0	0	0	0	0	0	0	0	0	0	0	0	0	0	0	0	0	0	0	0	0	0	0	0	0	0	2.08333	0	0	0	0	0	0	0	0	0	0	0	0	0	0	0	0	0
96	0	0	0	0	0	0	0	0	0.380228	0	0	0	0	0	0	0.45045	0	0	0	0	0	0	0	0	0.858369	0	0	0	0	0	0	0	0	0	0	0	0	0	0	0	0	0	0	0	0	0	0	0	0
154	0	0	0	0	0	0	0	0	0	0	0	0	0	0	0	0	0	0	0	0	0	0	0	0	0.858369	0	0	0	0	0	0	0	0	0	0.431034	0	0	0	0.847458	0	0	0	0	0	0	0	0	0	0
160	0	0.546448	1.0101	0	0	0.396825	0	0	0	0	0	0	0	0	0	0.45045	0	0	0	0	0	0	0	0	0	0	0	0	0	0	0	0	0	0	0	0	0	0	0	0	0	0	0	0	0	0	0	0	0
215	0.438596	0	0	0.423729	0	0	0	0	0	0	0	0	0	0	0	0	0	0	0	0	0	0	0	0	0	0	0	0	0	0	0	0	0	0	0	0	0	0	0	0	0	0	0	0	0	0	0	0	0
249	0	0	0	0.847458	0	0	0	0	0	0	0	0	0	0	0	0	0	0	0	0	0	0	0	0	0	0	0	0	0	0	0	0	0	0	0	0	0	0	0	0	0	0	0	0	0	0	0	0	0
250	0	0	0.505051	1.27119	0	0	0	0	0	0	0	0	0	0.401606	0	0	0	0	0	0	0	0	0	0	0	0	0	0	0	0	0	0	0	0	0	0	0	0	0	0	0	0	0	0	0	0	0	0	0
258	0	0	0	0	0	0	0	0	0	0	0	0	0	0	0	0	0	0	0	0	0	0	0	0	0	0	0.833333	0	0	0	0	0.416667	0	0	0	0	0	0	0	0	0	0	0	0	0	0	0	0	0
259	0	0	0	0	0	0	0	0	0	0	0	0	0	0	0	0.900901	0	0	0	0	0	0	0	0	0.858369	0.431034	0	0	0	0	0	0	0	0	0	0	0	0	0	0	0	0	0	0	0	0	0	0	0
3	0	0	0	0	0	0	0	0	0	0	0	0	0	0	0	0	0	0	0	0	0	0	0	0	0	0	0	0	0	0	0	0	0	0	0	0	0	0	0	0	0	0	0	0	0	0	0	0	0
32	0	0	1.0101	0	0	0	0	0	0	0	0	0	0	0	0	0	0	0	0	0	0	0	0	0	0	0.431034	0	0	0	0	0	0	0	0	0	0	0	0	0	0	0	0	0	0	0	0	0	0	0
50	0	0	0	0	0	0.396825	0	0	0	0	0	0	0	0	0	0	0	0	0	0	0	0	0	0	0.858369	0.431034	0	0	0	0	0	0	0	0	0	0	0	0	0	0	0	0	0	0	0	0	0	0	0
118	0	0.546448	0	0	0	0	0	0	0	0	0	0	0	0	0	0	0	0	0	0	0	0	0	0	0	0	0	0	0	0	0	0	0	0	0	0	0	0	0	0	0	0	0	0	0	0	0	0	0
120	0	0	0	0	0	0.396825	0	0	0	0	0	0	0	0	0	0	0	0	0	0	0	0	0	0	0.429185	0.431034	0	0	0	0	0	0.416667	0	0	0	0	0	0	0	0	0	0	0	0	0	0	0	0	0
192	0	0	0	0	0	0	0	0	0	0	0	0	0	0	0	0	0	0	0	0	0	0	0	0	0	0	0	0	0	0	0	0	0	0	0	0	0	0	0	0	0	0	0	0	0	0	0	0	0
203	0	0	0	0	0	0	0	1.2605	0	0	0	0	0	0	0	0	0	0	0	0	0	0	0	0	0	0	0	0	0	0	0	0.416667	0	0	0	0	0	0	0	0	0	0	0	0	0	0	0	0	0
212	0	0	0	0	0	0.396825	0	0	0	0	0	0	0	0	0	0	0	0	0	0	0	0	0	0	0.429185	0	0.416667	0	0	0	0	0	0	0	0	0	0	0	0	0	0	0	0	0	0	0	0	0	0
225	0	0	0	0	0	0	0.414938	0	0	0	0	0	0	0	0	0.45045	0	0	0	0	0	0	0	0	0	0	0.416667	0	0	0	0	0	0	0	0	0	0	0	0	0	0	0	0	0	0	0	0	0	0
246	0	0	0	0	0	0	0	0	0	0	0	0	0	0	0	0	0	0	0	0	0	0	0	0	0	0	0	0	0	0	0	0	0	0	0	0	0	0	0	0	0	0	0	0	0	0	0	0	0
252	0	0	0	0	0	0.793651	0	0	0	0	0.865801	0	0	0	0	0	0	0	0	0	0	0	0	0	0	0	0	0	0	0	0	0	0	0	0	0	0	0	0	0	0	0	0	0	0	0	0	0	0
261	0	0	0.505051	0	0	0	0	0	0	0	0	0	0	0	0	0	0	0	0	0	0	0	0	0	0.429185	0	0	0	0	0	0	0.416667	0	0	0	0	0	0	0	0	0	0	0	0	0	0	0	0	0
266	0	0	0	0	0	0	0	0	0.380228	0	0	0	0	0	0	0	0	0	0	0.520833	0	0	0	0	0	0	0.833333	0	0	0	0	0	0	0	0	0	0	0	0	0	0	0	0	0	0	0	0	0	0
268	0	0	0	0	0	0	0	0	0	0	0	0	0.436681	0	0	0.45045	0	0	0	0	0	0	0	0	0	0	0.416667	0	0	0	0	0	0	0	0	0	0	0.420168	0	0	0	0	0	0	0	0	0	0	0
276	0	0	0	0	0	0	0	0	0	0	0	0	0	0	0	0	0	0	0	0	0	0	0	0	0	0	0	0	0	0	0	0	0	0	0	0	0	0	0	0	0	0	0	0	0	0	0	0	0
17	0	0	0	0	0	0	0	0	0	0	0	0	0	0	0	0	0	0	0	0	0	0	0	0	0	0	0	0	0	0	0	0.833333	0	0	0	0	0	0	0	0	0	0	0	0	0	0	0	0	0
30	0	0	0	0	0	0	0	0	0	0	0	0	0	0	0	0.900901	0	0	0	0	0	0	0	0	0.429185	0	0	0	0	0	0	0	0	0	0	0	0	0	0	0	0	0	0	0	0	0	0	0	0
52	0	0.546448	0	0	0.42735	0	0	0	0	0	0.4329	0	0	0	0	0	0	0	0	0	0	0	0	0	0	0	0	0	0	0	0	0	0	0	0	0	0	0	0	0	0	0	0	0	0	0	0	0	0
70	0	0	0	0	0	0	0	0	0	0	0	0	0	0	0	0.45045	0	0	0	0	0	0	0	0	0	0	0	0.452489	0	0	0	0	0	0	0	0	0	0	0	0	0	0	0	0	0	0	0	0	0
77	0	0	0	0	0	0	0	0	0	0	0	0	0	0	0	0.45045	0	0	0	0	0	0	0	0	0.858369	0	0	0	0	0	0	0	0	0	0	0	0	0	0	0	0	0	0	0	0	0	0	0	0
79	0	0	0	0	0	0	0	0	0	0	0	0	0	0	0	0	0	0	0	0	0	0	0	0	0	0	0	0	0	0	0	0	0	0	0	0	0	0	0	0	0	0	0	0	0	0	0	0	0
95	0	0	0	0	0	0	0	0	0	0.854701	0	0	0	0	0	0	0	0	0	0	0	0	0	0	0	0	0	0	0	0	0	0	0	0	0	0	0	0	0	0	0	0	0	0	0	0	0	0	0
116	0	0	0.505051	0	0	0	0	0	0	0	0	0	0	0	0	0	0	0	0	0	0	0	0	0	0	0	0	0.452489	0	0	0	0	0	0	0	0	0	0	0.423729	0	0	0	0	0	0	0	0	0	0
117	0	0	0	0	0	0	0	0	0	0	0	0	0.436681	0	0	0	0	0	0	0	0	0	0	0	0	0	0	0	0	0	0	0	0	0	0	0	0	0	0	0	0	0	0	0	0	0	0	0	0
121	0	0	0	0	0	0.396825	0	0.420168	0	0	0	0	0	0	0	0	0.440529	0	0	0	0	0	0	0	0	0	0	0	0	0	0	0	0	0	0	0	0	0	0	0	0	0	0	0	0	0	0	0	0
127	0	0	0	0	0	0	0	0	0.380228	0	0	0	0	0	0	0	0	0	0	0	0	0	0	0	0	0	0	0	0	0	0	0	0	0	0	0	0	0	0	0	0	0	0	0	0	0	0	0	0
128	0	0	0	0	0	0	0	0	0	0	0	0	0	0	0	0	0	0	0	0	0	0	0	0	0	0	0	0	0	0	0	1.25	0	0	0	0	0	0	0	0	0	0	0	0	0	0	0	0	0
149	0	0	0	0	0	0	0	0	0.380228	0.42735	0	0	0	0	0	0	0	0	0	0.520833	0	0	0	0	0	0	0	0	0	0	0	0	0	0	0	0	0	0	0	0	0	0	0	0	0	0	0	0	0
159	0.438596	0	0	0	0	0	0	0	0	0.42735	0	0	0	0	0	0	0	0	0	0	0	0	0	0	0	0	0	0	0	0	0	0	0	0	0	0	0	0	0	0	0	0	0	0	0	0	0	0	0
164	0.438596	0.546448	0	0	0	0	0	0	0	0	0	0	0	0	0	0	0	0	0	0	0	0	0	0	0	0	0	0	0	0	0	0	0	0	0	0	0	0	0	0	0	0	0	0	0	0	0	0	0
204	0	0	1.0101	0	0	0	0	0	0	0	0	0	0	0	0	0	0	0	0	0	0	0	0	0	0	0	0	0	0	0	0	0	0	0	0	0	0	0	0	0	0	0	0	0	0	0	0	0	0
205	0	0	0	0	0	0	0	0	0	0.42735	0	0	0	0	0	0	0	0	0	0	0	0	0	0	0	0	0	0	0	0	0	0	0	0	0	0.420168	0	0	0.423729	0	0	0	0	0	0	0	0	0	0
241	0	0	0	0	0	0	0	0	0	0	0	0	0	0	0	0	0	0	0	0	0	0	0	0	0	0	0	0	0	0.47619	0.952381	0	0	0	0	0	0	0	0	0	0	0	0	0	0	0	0	0	0
256	0	0	0	0	0	0	0	0.840336	0	0	0	0	0	0	0	0	0	0	0	0	0	0	0	0	0	0	0	0	0	0	0	0.416667	0	0	0	0	0	0	0	0	0	0	0	0	0	0	0	0	0
267	0	0	0	0	0	0	0	0	0	0	0	0	0	0	0	0	0	0	0	0	0	0	0	0	0	0	0	0	0	0	0	0.416667	0	0	0	0.420168	0	0	0	0	0	0	0	0	0	0	0	0	0
282	0	0	0	0	0	0	0	0	0	0	0.4329	0	0	0	0	0	0	0	0	0	0	0	0	0	0	0	0	0	0	0	0	0	0	0	0.431034	0	0	0	0	0	0	0	0	0	0	0	0	0	0
297	0	0	0	0	0	0	0	0	0	0	0	0	0	0	0	0	0	0	0	0	0	0	0	0	0	0	0	0	0	0	0	0	0	0	0	0	0	0	0	0	0	0	0	0	0	0	0	0	0
316	0	0	0	0	0	0	0	0	0	0	0	0	0	0	0	0	0	0	0	0	0	0	0	0	0	0	0	0.452489	0	0	0	0	0	0	0	0	0	0	0	0	0	0	0	0	0	0	0	0	0
2	0	0	0	0	0	0	0	0	0	0	0	0	0	0	0	0	0	0	0	0	0	0	0	0	0	0	0	0	0	0	0	0	0	0	0	0	0	0	0	0	0	0	0	0	0	0	0	0	0
6	0	0	0	0	0	0	0	0	0	0	0	0	0	0	0	0	0	0	0	0	0	0	0	0	0	0	0	0	0	0	0	0.416667	0	0	0	0	0	0	0.423729	0	0	0	0	0	0	0	0	0	0
10	0	0	0	0	0	0	0	0	0	0	0	0	0	0	0	0	0	0	0	0	0	0	0	0	0	0	0	0	0	0	0	0	0	0	0	0	0	0	0	0	0	0	0	0	0	0	0	0	0
20	0	0	0	0	0	0	0	0	0	0	0	0	0	0	0	0	0	0	0	0	0	0	0	0	0	0	0	0	0	0	0	0	0	0	0	0	0	0	0	0	0	0	0	0	0	0	0	0	0
23	0	0	0	0	0	0	0	0	0	0	0	0	0.436681	0	0	0	0	0	0	0	0	0	0	0	0	0	0	0	0	0	0	0	0	0	0	0	0	0	0	0	0	0	0	0	0	0	0	0	0
24	0	0	0	0	0	0	0	0	0	0	0	0	0	0	0	0	0	0	0	0	0	0	0	0	0	0	0	0	0	0	0	0	0	0	0	0	0	0	0	0	0	0	0	0	0	0	0	0	0
27	0	0	0	0	0	0	0	0	0	0	0	0	0	0	0	0	0	0	0	0	0	0	0	0	0	0	0	0	0	0	0	0	0	0	0	0	0	0	0	0	0	0	0	0	0	0	0	0	0
28	0	0	0	0	0	0	0	0	0	0	0	0	0	0	0	0	0	0	0	0	0	0	0	0	0	0	0	0	0	0	0	0	0	0	0	0	0	0	0	0	0	0	0	0	0	0	0	0	0
31	0	0	0	0	0	0	0	0	0	0.854701	0	0	0	0	0	0	0	0	0	0	0	0	0	0	0	0	0	0	0	0	0	0	0	0	0	0	0	0	0	0	0	0	0	0	0	0	0	0	0
53	0	0	0.505051	0	0	0	0	0	0	0	0	0	0	0	0	0	0	0	0	0	0	0	0	0	0	0	0.416667	0	0	0	0	0	0	0	0	0	0	0	0	0	0	0	0	0	0	0	0	0	0
56	0	0	0	0	0	0	0	0	0	0	0	0	0	0	0	0	0	0	0	0	0	0	0	0	0	0	0	0	0	0	0	0	0	0	0	0.840336	0	0	0	0	0	0	0	0	0	0	0	0	0
59	0	0	0	0	0	0	0	0	0	0	0	0	0	0	0	0	0	0	0	0	0	0	0	0	0	0	0	0	0	0	0	0	0.913242	0	0	0	0	0	0	0	0	0	0	0	0	0	0	0	0
69	0	0	0	0	0	0	0	0	0	0	0	0	0	0	0	0.900901	0	0	0	0	0	0	0	0	0	0	0	0	0	0	0	0	0	0	0	0	0	0	0	0	0	0	0	0	0	0	0	0	0
85	0	0	0	0	0	0.396825	0	0	0	0	0	0	0	0	0	0	0	0	0	0	0	0	0	0	0	0	0	0	0	0	0	0	0	0	0	0	0	0	0.423729	0	0	0	0	0	0	0	0	0	0
87	0	0	0	0	0	0	0	0	0	0	0	0	0.436681	0	0	0.45045	0	0	0	0	0	0	0	0	0	0	0	0	0	0	0	0	0	0	0	0	0	0	0	0	0	0	0	0	0	0	0	0	0
98	0	0	0	0.423729	0	0	0	0	0	0	0	0	0	0	0	0	0	0	0	0	0	0	0	0	0	0	0	0	0	0	0	0.416667	0	0	0	0	0	0	0	0	0	0	0	0	0	0	0	0	0
129	0.438596	0	0	0	0	0	0	0	0	0	0	0	0	0	0	0	0	0	0	0	0	0	0	0	0	0	0	0	0	0	0	0	0	0	0	0	0	0	0	0	0	0	0	0	0	0	0	0	0
135	0	1.0929	0	0	0	0	0	0	0	0	0	0	0	0	0	0	0	0	0	0	0	0	0	0	0	0	0	0	0	0	0	0	0	0	0	0	0	0	0	0	0	0	0	0	0	0	0	0	0
142	0	0	0	0.847458	0	0	0	0	0	0	0	0	0	0	0	0	0	0	0	0	0	0	0	0	0	0	0	0	0	0	0	0	0	0	0	0	0	0	0	0	0	0	0	0	0	0	0	0	0
148	0	0	0	0	0	0	0	0	0	0	0	0	0	0	0	0	0	0	0	0	0	0	0	0	0	0	0	0	0	0	0	0.416667	0	0	0	0.420168	0	0	0	0	0	0	0	0	0	0	0	0	0
156	0	0	0	0	0	0	0.829876	0	0	0	0	0	0	0	0	0	0	0	0	0	0	0	0	0	0	0	0	0	0	0	0	0	0	0	0	0	0	0	0	0	0	0	0	0	0	0	0	0	0
157	0	0	0	0	0	0	0	0	0	0	0	0	0	0	0	0	0	0	0	0	0	0	0	0	0	0	0.416667	0	0	0	0	0	0	0	0	0	0	0	0	0	0	0	0	0	0	0	0	0	0
158	0	0	0	0	0	0	0	0	0	0	0	0	0	0	0	0	0	0	0	0	0	0	0	0	0	0	0	0	0	0	0	0	0	0	0	0	0	0	0	0	0	0	0	0	0	0	0	0	0.413223
163	0	0	0	0	0	0	0	0	0	0	0	0	0	0	0	0.45045	0	0	0	0	0	0	0	0	0	0	0	0	0	0	0	0	0	0	0	0	0	0	0	0	0	0	0	0	0	0	0	0	0
186	0	0	0	0	0	0	0.829876	0	0	0	0	0	0	0	0	0	0	0	0	0	0	0	0	0	0	0	0	0	0	0	0	0	0	0	0	0	0	0	0	0	0	0	0	0	0	0	0	0	0
207	0	0	0	0	0	0	0	0	0	0	0	0	0	0	0	0	0	0	0	0	0	0	0	0	0.858369	0	0	0	0	0	0	0	0	0	0	0	0	0	0	0	0	0	0	0	0	0	0	0	0
236	0	1.0929	0	0	0	0	0	0	0	0	0	0	0	0	0	0	0	0	0	0	0	0	0	0	0	0	0	0	0	0	0	0	0	0	0	0	0	0	0	0	0	0	0	0	0	0	0	0	0
255	0	0	0	0	0	0	0	0	0	0	0	0	0	0	0	0	0	0	0	0	0	0	0	0	0	0	0	0	0	0	0	0.833333	0	0	0	0	0	0	0	0	0	0	0	0	0	0	0	0	0
269	0	0	0.505051	0.423729	0	0	0	0	0	0	0	0	0	0	0	0	0	0	0	0	0	0	0	0	0	0	0	0	0	0	0	0	0	0	0	0	0	0	0	0	0	0	0	0	0	0	0	0	0
291	0	0	0	0	0	0	0	0	0	0	0	0	0	0	0	0	0	0	0	0	0	0	0	0	0	0	0	0	0	0	0	0	0	0	0	0	0	0	0	0	0	0	0	0	0	0	0	0	0
323	0	0	0	0	0	0	0	0	0	0	0	0	0	0	0	0	0	0	0	0	0	0	0	0	0	0	0	0	0	0	0	0	0	0	0	0	0	0	0	0	0	0	0	0	0	0	0	0	0
326	0	0	0	0	0	0	0	0	0	0	0	0	0	0	0	0	0	0	0	0	0	0	0	0	0	0	0	0	0	0	0	0	0	0	0	0	0	0	0	0	0	0	0	0	0	0	0	0	0
328	0	0	0	0	0	0	0	0	0	0	0	0	0.436681	0.401606	0	0	0	0	0	0	0	0	0	0	0	0	0	0	0	0	0	0	0	0	0	0	0	0	0	0	0	0	0	0	0	0	0	0	0
343	0	0	0.505051	0.423729	0	0	0	0	0	0	0	0	0	0	0	0	0	0	0	0	0	0	0	0	0	0	0	0	0	0	0	0	0	0	0	0	0	0	0	0	0	0	0	0	0	0	0	0	0
1	0	0	0	0	0	0	0	0	0	0	0	0	0	0	0	0	0	0	0	0	0	0	0	0	0	0	0	0	0	0	0	0.416667	0	0	0	0	0	0	0	0	0	0	0	0	0	0	0	0	0
4	0	0	0	0	0	0	0	0	0	0	0	0	0	0	0	0	0	0	0	0	0	0	0	0	0	0	0	0	0	0	0	0	0	0	0	0	0	0	0	0	0	0	0	0	0	0	0	0	0
5	0	0	0	0	0	0	0	0	0	0	0	0	0	0	0	0	0	0	0	0.520833	0	0	0	0	0	0	0	0	0	0	0	0	0	0	0	0	0	0	0	0	0	0	0	0	0	0	0	0	0
7	0	0	0	0	0	0	0	0	0	0	0	0	0	0	0	0	0	0	0	0	0	0	0	0	0	0	0	0	0	0	0	0	0	0	0	0	0	0	0	0	0	0	0	0	0	0	0	0	0
9	0	0	0	0	0	0	0	0	0	0	0	0	0	0	0	0	0	0	0	0	0	0	0	0	0	0	0	0	0	0	0	0	0	0	0	0	0	0	0	0	0	0	0	0	0	0	0	0	0
11	0	0	0	0	0	0	0	0	0	0	0	0	0	0	0	0	0	0	0	0.520833	0	0	0	0	0	0	0	0	0	0	0	0	0	0	0	0	0	0	0	0	0	0	0	0	0	0	0	0	0
12	0	0	0	0	0	0	0.414938	0	0	0	0	0	0	0	0	0	0	0	0	0	0	0	0	0	0	0	0	0	0	0	0	0	0	0	0	0	0	0	0	0	0	0	0	0	0	0	0	0	0
13	0	0	0	0	0	0	0.414938	0	0	0	0	0	0	0	0	0	0	0	0	0	0	0	0	0	0	0	0	0	0	0	0	0	0	0	0	0	0	0	0	0	0	0	0	0	0	0	0	0	0
14	0	0	0	0	0	0	0	0	0.380228	0	0	0	0	0	0	0	0	0	0	0	0	0	0	0	0	0	0	0	0	0	0	0	0	0	0	0	0	0	0	0	0	0	0	0	0	0	0	0	0
15	0	0	0	0	0	0	0	0	0	0	0	0	0	0	0	0	0	0	0	0	0	0	0	0	0	0	0	0	0	0	0	0	0	0	0	0	0	0	0	0	0	0	0	0	0	0	0	0	0
16	0	0	0	0	0	0	0	0	0	0	0	0	0	0	0	0	0	0	0	0	0	0	0	0	0	0	0	0	0	0	0	0.416667	0	0	0	0	0	0	0	0	0	0	0	0	0	0	0	0	0
18	0	0.546448	0	0	0	0	0	0	0	0	0	0	0	0	0	0	0	0	0	0	0	0	0	0	0	0	0	0	0	0	0	0	0	0	0	0	0	0	0	0	0	0	0	0	0	0	0	0	0
19	0	0	0	0	0	0	0	0	0	0	0	0	0	0	0	0	0.440529	0	0	0	0	0	0	0	0	0	0	0	0	0	0	0	0	0	0	0	0	0	0	0	0	0	0	0	0	0	0	0	0
21	0	0	0	0	0.42735	0	0	0	0	0	0	0	0	0	0	0	0	0	0	0	0	0	0	0	0	0	0	0	0	0	0	0	0	0	0	0	0	0	0	0	0	0	0	0	0	0	0	0	0
22	0	0	0	0	0	0	0	0	0	0	0	0	0	0	0	0	0	0	0	0	0	0	0	0	0	0	0	0	0	0	0	0	0	0	0	0	0	0	0	0	0	0	0	0	0	0	0	0	0
25	0	0	0	0	0	0	0	0	0	0	0	0	0	0	0	0	0	0	0	0	0	0	0	0	0	0	0	0	0	0	0	0	0	0	0	0	0	0	0	0	0	0	0	0	0	0	0	0	0
29	0.438596	0	0	0	0	0	0	0	0	0	0	0	0	0	0	0	0	0	0	0	0	0	0	0	0	0	0	0	0	0	0	0	0	0	0	0	0	0	0	0	0	0	0	0	0	0	0	0	0
33	0	0	0.505051	0	0	0	0	0	0	0	0	0	0	0	0	0	0	0	0	0	0	0	0	0	0	0	0	0	0	0	0	0	0	0	0	0	0	0	0	0	0	0	0	0	0	0	0	0	0
36	0	0	0	0	0	0	0	0	0	0	0	0	0	0	0	0	0	0	0	0	0	0	0	0	0	0	0	0	0	0	0	0	0	0	0	0	0	0	0	0	0	0	0	0	0	0	0	0	0
40	0	0	0	0	0	0	0	0	0	0	0	0	0	0	0	0	0	0	0	0	0	0	0	0	0	0	0	0	0	0	0	0	0	0	0	0	0	0	0	0	0	0	0	0	0	0	0	0	0
41	0	0.546448	0	0	0	0	0	0	0	0	0	0	0	0	0	0	0	0	0	0	0	0	0	0	0	0	0	0	0	0	0	0	0	0	0	0	0	0	0	0	0	0	0	0	0	0	0	0	0
42	0	0	0	0	0	0	0	0	0	0	0	0	0	0	0	0	0	0	0	0	0	0	0	0	0	0	0	0	0	0	0	0.416667	0	0	0	0	0	0	0	0	0	0	0	0	0	0	0	0	0
45	0	0	0	0	0	0.396825	0	0	0	0	0	0	0	0	0	0	0	0	0	0	0	0	0	0	0	0	0	0	0	0	0	0	0	0	0	0	0	0	0	0	0	0	0	0	0	0	0	0	0
51	0	0	0	0	0	0	0	0	0	0	0	0	0	0	0	0	0	0	0	0	0	0	0	0	0	0	0	0	0	0	0	0	0	0	0	0	0	0	0	0	0	0	0	0	0	0	0	0	0
64	0	0	0	0	0	0	0	0	0	0	0	0	0	0	0	0	0	0	0	0	0	0	0	0	0	0	0	0	0	0	0	0	0	0	0	0	0	0	0	0	0	0	0	0	0	0	0	0	0
82	0	0	0	0	0	0	0	0	0	0	0	0	0	0	0	0	0	0	0	0	0	0	0	0	0	0	0	0	0	0	0	0	0	0	0	0.420168	0	0	0	0	0	0	0	0	0	0	0	0	0
84	0	0	0	0	0	0	0	0	0	0	0	0	0	0	0	0	0	0	0	0	0	0	0	0	0	0	0	0	0	0	0	0	0	0	0	0	0	0	0	0	0	0	0	0	0	0	0	0	0
90	0	0	0	0	0	0	0	0	0	0	0.4329	0	0	0	0	0	0	0	0	0	0	0	0	0	0	0	0	0	0	0	0	0	0	0	0	0	0	0	0	0	0	0	0	0	0	0	0	0	0
91	0	0	0	0	0	0	0	0	0	0	0	0	0	0.401606	0	0	0	0	0	0	0	0	0	0	0	0	0	0	0	0	0	0	0	0	0	0	0	0	0	0	0	0	0	0	0	0	0	0	0
92	0	0	0	0	0	0	0	0	0.380228	0	0	0	0	0	0	0	0	0	0	0	0	0	0	0	0	0	0	0	0	0	0	0	0	0	0	0	0	0	0	0	0	0	0	0	0	0	0	0	0
94	0	0	0	0	0	0	0	0.420168	0	0	0	0	0	0	0	0	0	0	0	0	0	0	0	0	0	0	0	0	0	0	0	0	0	0	0	0	0	0	0	0	0	0	0	0	0	0	0	0	0
107	0	0	0	0	0	0	0	0	0	0	0	0	0	0	0	0	0	0	0	0	0	0	0	0	0	0	0	0	0	0	0	0	0	0	0	0	0	0	0	0	0	0	0	0	0	0	0	0	0
109	0	0	0	0	0	0	0	0	0	0	0	0	0	0	0	0	0	0	0	0	0	0	0	0	0	0	0	0	0	0	0	0	0	0	0	0	0	0	0	0	0	0	0	0	0	0	0	0	0
110	0	0	0	0	0	0	0	0	0	0	0	0	0	0	0	0	0	0	0	0	0.389105	0	0	0	0	0	0	0	0	0	0	0	0	0	0	0	0	0	0	0	0	0	0	0	0	0	0	0	0
111	0	0	0	0	0	0	0	0	0	0	0	0	0	0	0	0	0	0	0	0	0	0	0	0	0.429185	0	0	0	0	0	0	0	0	0	0	0	0	0	0	0	0	0	0	0	0	0	0	0	0
113	0	0.546448	0	0	0	0	0	0	0	0	0	0	0	0	0	0	0	0	0	0	0	0	0	0	0	0	0	0	0	0	0	0	0	0	0	0	0	0	0	0	0	0	0	0	0	0	0	0	0
133	0	0	0	0	0	0	0	0	0	0	0	0	0	0	0	0	0	0	0	0	0	0	0	0	0	0	0	0	0	0	0	0	0.456621	0	0	0	0	0	0	0	0	0	0	0	0	0	0	0	0
134	0	0	0	0.423729	0	0	0	0	0	0	0	0	0	0	0	0	0	0	0	0	0	0	0	0	0	0	0	0	0	0	0	0	0	0	0	0	0	0	0	0	0	0	0	0	0	0	0	0	0
136	0	0.546448	0	0	0	0	0	0	0	0	0	0	0	0	0	0	0	0	0	0	0	0	0	0	0	0	0	0	0	0	0	0	0	0	0	0	0	0	0	0	0	0	0	0	0	0	0	0	0
139	0	0	0	0	0	0	0	0	0	0	0	0	0	0	0	0	0	0	0	0	0	0	0	0	0.429185	0	0	0	0	0	0	0	0	0	0	0	0	0	0	0	0	0	0	0	0	0	0	0	0
141	0	0	0	0	0	0	0	0	0	0	0	0	0	0.401606	0	0	0	0	0	0	0	0	0	0	0	0	0	0	0	0	0	0	0	0	0	0	0	0	0	0	0	0	0	0	0	0	0	0	0
169	0	0	0	0	0	0	0	0	0	0	0	0	0	0	0	0	0	0	0	0	0	0	0	0	0	0	0	0	0	0	0	0	0	0	0	0	0	0	0	0	0	0	0	0	0	0	0	0	0
175	0	0	0	0	0	0.396825	0	0	0	0	0	0	0	0	0	0	0	0	0	0	0	0	0	0	0	0	0	0	0	0	0	0	0	0	0	0	0	0	0	0	0	0	0	0	0	0	0	0	0
177	0	0	0	0	0	0	0	0	0	0	0	0	0	0	0	0	0	0	0	0	0	0	0	0	0	0	0	0	0	0	0	0.416667	0	0	0	0	0	0	0	0	0	0	0	0	0	0	0	0	0
178	0	0	0	0	0	0	0	0	0	0	0	0	0	0	0	0	0	0	0	0	0	0	0	0	0	0	0	0	0	0	0	0.416667	0	0	0	0	0	0	0	0	0	0	0	0	0	0	0	0	0
219	0	0	0	0	0	0	0	0	0	0.42735	0	0	0	0	0	0	0	0	0	0	0	0	0	0	0	0	0	0	0	0	0	0	0	0	0	0	0	0	0	0	0	0	0	0	0	0	0	0	0
227	0	0	0	0	0	0	0	0	0	0	0	0	0	0	0	0	0	0	0	0	0	0	0	0	0	0	0	0	0	0	0	0	0	0	0	0	0	0	0	0	0	0	0	0	0	0	0	0	0
229	0	0	0	0	0	0	0	0	0	0	0	0	0	0	0	0	0	0	0	0	0	0	0	0	0	0	0	0	0	0	0	0	0	0	0	0	0	0	0	0	0	0	0	0	0	0	0	0	0
243	0	0	0	0	0	0	0	0	0	0	0	0	0	0	0	0	0	0	0	0	0	0	0	0	0	0	0	0	0	0	0	0	0	0	0	0	0	0	0	0	0	0	0	0	0	0	0	0	0
248	0	0	0	0	0	0	0	0	0	0	0	0	0	0	0	0	0	0	0	0	0	0	0	0	0.429185	0	0	0	0	0	0	0	0	0	0	0	0	0	0	0	0	0	0	0	0	0	0	0	0
251	0	0	0	0	0	0	0	0	0	0	0	0	0	0	0	0	0	0	0	0	0	0	0	0	0	0	0	0	0	0	0	0	0	0	0	0	0	0	0	0	0	0	0	0	0	0	0	0	0
253	0	0	0.505051	0	0	0	0	0	0	0	0	0	0	0	0	0	0	0	0	0	0	0	0	0	0	0	0	0	0	0	0	0	0	0	0	0	0	0	0	0	0	0	0	0	0	0	0	0	0
262	0	0	0	0	0	0	0	0	0	0	0	0	0	0	0	0	0	0	0	0	0	0	0	0	0	0	0	0	0	0	0	0	0	0	0	0	0	0	0	0	0	0	0	0	0	0	0	0	0
264	0	0	0	0	0	0	0	0	0	0	0	0	0	0	0	0	0	0	0	0	0	0	0	0	0	0	0	0	0	0	0	0	0	0	0	0	0	0	0	0	0	0	0	0	0	0	0	0	0
272	0	0	0	0	0	0	0	0	0	0	0	0	0	0	0	0	0	0	0	0	0	0	0	0	0	0	0	0	0	0	0	0.416667	0	0	0	0	0	0	0	0	0	0	0	0	0	0	0	0	0
275	0	0	0	0	0	0	0	0	0	0	0	0	0	0	0	0	0	0	0	0	0	0	0	0	0.429185	0	0	0	0	0	0	0	0	0	0	0	0	0	0	0	0	0	0	0	0	0	0	0	0
279	0	0	0	0	0	0	0	0	0	0	0	0	0	0	0	0	0	0	0	0	0	0	0	0	0	0	0	0	0	0	0	0.416667	0	0	0	0	0	0	0	0	0	0	0	0	0	0	0	0	0
292	0	0	0	0	0	0	0	0	0	0	0	0	0	0	0	0	0	0	0	0	0	0	0	0	0	0	0	0	0	0	0	0	0	0	0	0	0	0	0	0	0	0	0	0	0	0	0	0	0
312	0	0	0	0	0	0	0	0	0	0	0	0	0	0	0	0	0	0	0	0	0	0	0	0	0	0	0	0	0	0	0	0	0	0.420168	0	0	0	0	0	0	0	0	0	0	0	0	0	0	0
313	0	0	0	0	0	0	0	0	0	0	0	0	0	0	0	0	0	0	0	0	0	0	0	0	0	0	0	0	0	0	0	0.416667	0	0	0	0	0	0	0	0	0	0	0	0	0	0	0	0	0
334	0	0	0	0	0	0	0	0	0	0	0	0	0	0	0	0	0	0	0	0	0	0	0	0	0	0	0	0	0	0	0	0	0	0	0	0	0	0	0	0	0	0	0	0	0	0	0	0	0
338	0	0	0	0	0	0	0	0	0	0	0	0	0	0	0	0.45045	0	0	0	0	0	0	0	0	0	0	0	0	0	0	0	0	0	0	0	0	0	0	0	0	0	0	0	0	0	0	0	0	0
Total	100	100	100	100	100	100	100	100	100	100	100	100	100	100	100	100	100	100	100	100	100	100	100	100	100	100	100	100	100	100	100	100	100	100	100	100	100	100	100	100	100	100	100	100	100	100	100	100	100
Total no. of samples = 72, total no. of seqs = 16154, total no. of OTUs = 344
OTUs ranked by abundance
Clostridium difficile marked in red
Cultured isolates used for bacteriotherapy marked in blue
[truncated: 32 more columns]

## Sheet: PCArawdata-No. of clones
Input Data for PCA Plot (Figure 4) 97% OTU Cut-off
	Sample Name - Number of clones in each OTU per sample
OTU no.	16sms100	16sms101	16sms104	16sms105	16sms131	16sms132	16sms133	16sms134	16sms135	16sms136	16sms137	16sms138	16sms139	16sms140	16sms141	16sms142	16sms143	16sms144	16sms145	16sms146	16sms147	16sms148	16sms152	16sms153	16sms154	16sms155	16sms156	16sms157	16sms221	16sms222	16sms223	16sms225	16sms226	16sms234	16sms235	16sms236	16sms237	16sms238	16sms239	16sms246	16sms247	16sms248	16sms249	16sms250	16sms251	16sms284	16sms285	16sms286	16sms287
335	5	2	6	2	0	0	3	1	4	3	0	0	0	0	0	0	6	0	99	0	0	94	127	150	0	0	1	2	0	0	0	5	34	0	18	11	0	11	4	0	0	0	0	0	0	0	0	0	0
213	0	0	0	0	0	0	0	0	0	0	0	0	0	0	0	0	0	0	69	0	0	27	4	6	0	0	0	0	33	12	51	0	0	42	0	0	50	0	0	49	11	17	65	10	12	35	29	31	32
332	14	32	23	17	30	56	14	28	21	20	18	0	10	68	0	38	26	0	0	10	0	0	0	0	0	0	8	0	0	0	0	3	19	0	23	11	0	12	42	0	11	10	0	0	5	7	37	10	13
341	17	10	11	13	1	1	4	3	2	6	1	0	0	5	0	0	13	0	0	6	0	0	0	0	0	0	3	4	0	0	0	7	0	0	0	0	0	0	0	0	3	42	0	54	91	45	37	68	41
304	2	0	0	0	7	6	1	7	12	8	5	0	4	15	0	3	6	0	18	13	0	50	0	0	10	20	4	1	0	118	0	8	8	0	13	0	0	12	16	0	0	0	0	0	0	7	2	4	5
60	0	0	0	0	0	0	0	0	0	0	0	0	0	0	0	0	0	0	0	0	0	0	23	14	0	0	0	0	30	14	31	0	0	15	0	0	3	0	0	112	29	11	51	86	32	11	13	12	10
331	0	0	0	0	0	0	0	0	0	0	0	0	0	0	0	0	0	78	30	0	90	10	3	1	0	0	0	0	34	9	16	0	0	32	0	0	45	0	0	35	8	1	32	8	4	1	3	1	0
193	0	0	1	0	0	0	1	0	0	0	0	40	0	0	78	0	0	143	7	1	114	2	0	0	0	0	0	0	0	0	3	0	16	9	3	0	1	0	0	17	9	1	14	0	1	0	0	0	2
302	1	4	3	8	21	17	18	34	19	12	12	0	7	23	0	8	11	0	0	12	0	0	0	0	0	0	4	0	0	0	0	0	0	0	0	11	0	2	5	0	1	3	0	0	6	11	3	11	13
299	0	5	3	14	0	2	0	10	4	0	5	0	0	3	0	0	1	0	0	0	0	0	0	0	0	0	1	0	7	3	0	8	24	0	2	11	0	3	0	0	0	9	0	0	8	23	19	23	31
333	15	3	2	0	0	1	1	0	0	1	0	0	0	0	0	0	5	0	0	4	0	0	0	0	0	0	1	2	0	0	0	0	0	0	0	0	0	0	0	0	123	99	0	59	46	0	0	0	0
314	0	0	0	0	9	7	3	6	7	13	12	0	7	6	0	11	12	0	0	5	0	0	0	0	6	17	7	12	0	0	0	12	5	0	16	15	0	19	4	0	0	0	0	0	0	0	0	2	1
327	1	1	2	3	11	4	1	14	15	19	12	0	0	21	0	0	3	0	0	19	0	0	0	0	5	22	12	14	0	0	0	31	5	0	40	38	0	41	36	0	0	0	0	0	0	0	0	0	0
342	21	6	5	15	16	7	13	11	14	12	4	0	0	8	0	0	18	0	0	7	0	0	0	0	0	0	12	18	0	0	0	8	0	0	0	0	0	0	0	0	0	0	0	0	0	9	9	10	3
226	0	0	0	0	0	0	0	0	0	0	0	0	0	0	0	0	0	0	0	0	0	0	0	0	0	0	0	0	59	16	73	0	1	0	0	0	0	0	0	0	0	0	0	0	0	2	1	2	2
190	0	2	1	3	5	3	7	8	10	10	5	0	0	14	0	0	13	0	0	7	0	0	0	0	7	7	16	11	0	0	0	12	4	0	26	17	0	16	21	0	0	0	0	0	0	0	0	0	0
199	0	0	0	0	0	0	0	0	0	0	0	0	0	0	0	0	0	0	19	0	0	32	3	0	0	0	0	0	7	0	2	0	0	7	0	0	1	0	0	5	5	1	2	6	0	5	7	1	5
242	0	0	2	1	5	3	0	0	4	0	4	7	0	0	17	2	0	13	0	1	2	4	3	5	0	0	1	0	8	6	3	0	0	4	2	4	36	6	8	6	1	1	13	2	1	2	1	5	1
166	4	2	0	0	1	0	0	0	0	2	2	0	4	1	0	2	0	0	0	1	0	0	0	0	2	0	0	0	0	0	0	0	0	0	0	0	0	0	0	0	0	0	0	0	0	4	6	0	0
298	16	12	10	32	0	0	0	1	0	0	0	0	0	0	0	0	0	0	0	0	0	0	0	0	0	0	0	0	0	0	0	1	0	0	7	3	0	1	0	0	0	0	0	0	0	9	10	10	10
315	0	0	2	1	3	2	4	2	3	7	6	0	2	7	0	5	3	0	0	4	0	0	0	0	7	5	4	9	0	0	0	9	0	0	9	8	0	18	8	0	0	0	0	0	0	7	2	8	4
99	0	0	0	6	40	15	37	9	22	17	17	0	0	10	0	0	4	0	0	14	0	0	0	0	0	0	8	0	0	0	0	0	0	0	0	0	0	0	0	0	0	0	0	0	0	0	0	0	0
303	0	4	4	2	7	3	1	5	5	0	7	0	18	1	0	11	8	0	0	8	0	0	0	0	2	1	0	0	0	0	0	4	0	0	0	0	0	0	0	0	0	0	0	0	0	0	0	0	0
194	0	0	0	0	0	0	0	0	0	0	1	67	3	0	73	0	0	0	0	0	28	0	0	0	0	0	0	1	0	0	0	0	0	0	0	0	0	0	0	0	0	0	0	0	0	0	0	0	0
191	0	0	0	2	0	1	0	0	0	0	0	0	0	2	0	4	0	0	0	0	0	0	13	0	1	0	0	0	2	11	10	0	0	4	0	0	1	0	0	0	0	2	0	0	9	0	0	0	0
336	3	0	1	0	11	2	17	14	14	24	2	0	0	12	0	0	15	0	0	0	0	0	0	0	0	0	11	13	0	0	0	0	0	0	0	0	0	0	0	0	0	0	0	0	0	0	0	0	0
240	0	0	0	1	0	0	0	0	0	0	1	0	0	0	0	0	0	0	0	0	0	6	4	2	0	0	0	0	12	3	7	0	16	16	4	1	13	0	1	19	4	2	20	2	2	2	0	2	0
150	0	0	0	0	3	5	5	3	8	0	0	0	0	6	0	0	1	0	0	4	0	0	0	0	14	15	3	3	0	0	0	6	2	0	4	16	0	10	15	0	0	0	0	0	0	1	0	2	2
231	0	0	0	0	0	9	27	0	14	2	0	0	5	0	0	0	16	0	0	10	0	0	0	0	5	8	28	21	0	0	0	0	0	0	0	0	0	0	0	0	0	0	0	0	0	0	0	0	0
228	3	0	8	0	2	2	0	0	0	1	4	0	10	0	0	4	1	0	0	0	0	0	0	0	0	0	1	0	0	0	0	3	0	0	3	3	0	3	1	0	0	0	0	0	0	0	0	1	1
180	0	0	0	0	5	7	5	6	7	4	3	0	0	5	0	0	0	0	0	6	0	0	0	0	4	4	3	4	0	0	0	8	0	0	1	0	0	11	3	0	0	0	0	0	0	0	0	0	0
309	1	0	6	3	1	0	0	3	1	1	2	0	4	0	0	6	0	0	0	1	0	0	0	0	3	3	3	1	0	0	0	0	0	11	2	4	13	4	1	0	0	0	0	0	0	0	0	2	0
285	0	0	0	0	0	0	0	0	0	0	0	0	0	0	0	0	1	0	1	0	0	1	0	0	0	0	0	0	0	0	0	0	29	0	0	0	2	0	0	2	1	1	0	0	0	0	0	0	0
173	2	3	6	0	0	0	0	1	0	1	0	0	0	1	0	0	0	0	0	1	0	0	0	0	4	3	2	0	0	0	0	2	0	0	0	4	0	2	0	0	0	0	0	0	0	11	5	4	4
307	4	3	0	0	0	0	0	0	0	0	0	0	0	0	0	0	0	0	0	0	0	0	0	0	0	0	0	0	0	0	0	0	0	0	0	0	0	0	0	0	0	0	0	0	0	0	0	0	0
322	0	1	0	0	0	0	0	0	0	0	0	0	0	0	0	0	0	0	0	1	0	0	0	0	0	0	0	0	0	0	0	0	0	0	0	0	0	0	0	0	0	0	0	0	0	22	6	15	18
181	0	0	0	0	3	3	4	7	7	2	7	0	0	0	0	0	1	0	0	0	0	0	0	0	2	5	2	4	0	0	0	13	2	0	0	3	0	11	5	0	0	0	0	0	0	0	0	0	0
308	5	0	0	0	0	3	0	0	0	0	0	0	0	1	0	0	2	0	0	0	0	0	40	23	0	0	0	0	0	0	0	0	0	0	0	0	2	1	1	0	0	0	0	0	0	0	0	0	0
86	2	0	0	1	4	0	1	2	1	2	7	0	15	3	0	14	0	0	0	3	0	0	0	0	1	9	4	1	0	0	0	1	0	0	4	5	0	1	6	0	0	0	0	0	0	0	0	0	0
172	0	0	0	0	0	0	0	2	4	0	2	0	0	2	0	0	1	0	0	3	0	0	0	0	0	0	6	9	0	0	0	0	0	0	0	0	0	0	0	0	0	0	0	0	0	0	0	0	0
320	0	1	0	1	2	1	2	6	0	1	6	0	0	4	0	0	3	0	0	1	0	0	0	0	2	5	2	3	0	0	0	5	0	0	7	20	0	7	14	0	0	0	0	0	0	0	0	0	0
324	8	1	1	6	2	3	3	0	2	0	0	0	0	0	0	0	0	0	0	4	0	0	0	0	0	0	2	8	0	0	0	6	0	0	0	0	0	0	0	0	0	0	0	0	0	2	2	0	5
46	1	0	0	2	0	0	0	0	0	0	0	0	0	0	0	0	0	0	0	0	0	0	0	0	1	0	0	0	0	0	0	0	0	59	0	2	16	0	1	0	0	0	0	0	0	0	0	0	0
182	16	10	4	11	0	0	0	0	0	0	0	0	0	0	0	0	0	0	0	0	0	0	0	0	0	0	0	0	0	0	0	0	0	0	0	0	0	0	0	0	0	0	0	0	0	0	0	0	0
176	4	7	16	17	1	0	0	2	0	4	1	0	0	4	0	0	2	0	0	2	0	0	0	0	0	0	0	0	0	0	0	0	0	0	0	0	0	0	0	0	0	0	0	0	0	0	0	0	0
187	0	0	0	0	0	2	4	0	1	0	0	0	0	0	0	0	0	0	0	0	0	0	1	34	0	0	11	9	0	0	0	1	0	17	0	0	0	0	1	0	0	0	0	0	0	0	0	0	0
311	0	0	0	0	0	0	0	0	0	0	0	0	0	0	0	0	0	0	0	0	0	0	0	0	0	0	1	2	0	0	0	3	0	0	6	3	0	6	3	0	0	0	0	0	0	2	5	8	6
132	0	1	0	2	0	0	0	0	0	0	0	33	0	0	25	1	0	0	0	0	8	0	0	0	1	0	0	0	0	0	0	0	0	0	0	0	0	0	0	0	0	0	0	0	0	0	0	0	0
300	1	0	0	0	0	0	0	0	0	0	0	0	0	0	0	0	0	0	8	0	0	0	2	0	0	0	0	0	9	1	11	0	0	8	0	0	9	0	0	2	6	0	10	5	1	0	1	1	1
171	0	0	0	0	0	0	0	0	0	0	0	36	0	0	24	0	0	0	0	0	12	0	0	0	0	0	0	0	0	0	0	0	0	0	0	0	0	1	0	0	0	0	0	0	0	0	0	0	0
170	1	1	0	0	0	1	2	1	6	3	0	0	0	4	0	0	2	0	0	8	0	0	0	0	0	0	3	15	0	0	0	0	0	0	5	2	0	10	2	0	0	0	0	0	0	0	0	0	0
281	0	1	1	2	3	0	4	0	0	0	0	0	6	0	0	0	2	0	0	0	0	0	0	0	0	2	1	2	0	3	0	0	0	0	1	2	0	0	0	0	0	5	0	0	7	0	0	0	0
122	4	4	1	4	0	1	1	1	5	0	3	0	8	0	0	1	1	0	0	0	0	0	0	0	2	2	1	3	0	0	0	1	2	0	0	0	0	0	2	0	0	0	0	0	0	0	0	0	1
183	0	0	0	0	0	0	0	0	0	0	0	0	0	0	0	0	0	0	0	0	0	0	1	5	0	0	0	0	1	2	0	0	4	1	0	0	2	0	0	1	2	4	1	1	1	2	2	7	9
306	1	2	0	0	0	0	0	0	0	0	0	0	0	0	0	0	0	0	0	0	0	0	0	0	0	0	0	0	0	0	0	0	0	0	0	0	0	0	0	0	0	0	0	0	0	0	0	0	0
179	0	4	0	3	0	1	0	0	0	1	0	0	0	3	0	0	1	0	0	1	0	0	0	0	0	0	0	1	0	0	0	0	0	0	0	0	0	0	0	0	0	0	0	0	0	2	3	3	1
174	0	0	0	0	2	1	1	1	1	2	1	0	0	2	0	0	0	0	0	3	0	0	0	0	0	0	0	0	0	0	0	4	0	0	0	6	0	6	2	0	0	0	0	0	0	0	0	0	0
210	0	0	0	0	0	0	2	0	0	0	0	37	0	0	0	0	0	0	0	1	0	0	0	0	0	0	0	0	0	0	0	1	0	0	0	2	0	0	1	0	0	0	0	0	0	0	0	0	0
223	6	3	3	0	0	3	0	0	0	0	0	0	0	0	0	0	0	0	0	0	0	0	0	0	0	0	0	0	0	0	0	0	0	0	0	0	0	0	0	0	0	0	0	0	0	0	0	0	0
230	0	0	0	0	0	0	0	0	0	0	0	0	0	0	0	0	0	0	0	0	0	0	0	0	0	0	0	0	0	0	0	0	0	0	0	0	0	0	0	0	0	0	0	0	0	0	0	0	0
57	0	0	0	0	0	0	0	0	0	0	0	0	0	0	0	0	0	0	0	0	0	0	0	0	0	0	0	0	0	0	0	0	0	4	0	0	3	0	0	0	0	0	0	0	0	12	1	10	6
63	0	0	0	0	0	0	0	4	0	0	2	0	7	1	0	11	1	0	0	0	0	0	0	0	4	1	0	0	0	0	0	2	0	0	0	3	0	1	5	0	0	0	0	0	0	0	0	0	0
318	0	0	0	0	0	0	0	0	0	0	0	0	0	0	0	0	0	0	0	0	0	0	0	0	1	0	0	0	0	0	0	1	0	0	0	0	0	0	1	0	0	0	0	0	0	0	0	0	0
104	0	0	0	0	1	1	0	0	0	2	0	0	0	0	0	1	0	0	0	0	0	0	0	0	7	14	0	0	0	0	0	0	0	0	0	0	0	0	0	0	0	0	0	0	0	0	0	0	0
211	0	0	0	0	0	10	0	0	0	4	1	0	0	0	0	0	0	0	0	0	0	0	0	0	12	11	0	0	0	0	0	1	0	0	0	0	0	0	0	0	0	0	0	0	0	0	0	0	0
277	0	1	2	2	0	0	0	1	4	1	0	0	0	2	0	0	1	0	0	1	0	0	0	0	0	0	0	1	0	0	0	3	2	0	4	3	0	1	3	0	0	0	0	0	0	0	1	1	2
329	0	0	0	0	1	0	0	0	0	1	1	0	0	0	0	0	3	0	0	3	0	0	0	0	0	0	1	0	0	0	0	1	3	0	2	5	0	8	6	0	0	0	0	0	0	0	0	0	0
295	2	0	1	2	0	0	2	0	0	0	1	0	0	0	0	0	0	0	0	0	0	0	0	0	0	0	1	13	0	0	0	0	0	0	0	0	0	0	0	0	0	0	0	0	0	0	0	0	0
83	2	0	2	0	0	0	1	0	0	0	0	0	0	0	0	0	1	0	0	0	0	0	0	0	0	1	4	0	0	0	0	0	0	0	5	1	0	0	0	0	0	0	0	0	0	0	0	0	0
233	0	0	2	0	0	0	2	0	0	6	0	0	2	0	0	0	0	0	0	1	0	0	0	0	1	9	7	0	0	0	0	1	0	0	1	0	4	0	0	0	0	0	0	0	0	0	0	0	0
280	0	0	0	0	0	0	0	0	0	9	5	0	2	3	0	2	0	0	0	0	0	0	0	0	2	0	1	0	0	0	0	0	0	0	0	0	0	0	0	0	0	0	0	0	0	0	0	0	0
123	4	1	0	1	0	0	0	0	1	0	0	0	3	0	0	3	0	0	0	1	0	0	0	0	2	4	1	2	0	0	0	1	0	0	0	0	0	0	0	0	0	0	0	0	0	0	0	0	0
224	1	1	0	0	0	0	0	0	1	0	0	0	5	0	0	0	0	0	0	0	0	0	0	0	0	0	0	0	0	0	0	2	1	0	0	0	0	0	0	0	0	0	0	0	0	0	0	0	0
325	0	0	0	0	1	1	1	0	0	0	0	0	0	0	0	0	0	0	0	0	0	0	0	0	0	0	0	0	0	0	0	0	0	0	0	0	0	0	0	0	0	0	0	0	0	2	3	0	6
74	0	0	0	0	0	5	3	0	2	3	6	0	0	0	0	2	1	0	0	1	0	0	0	0	7	0	2	1	0	0	0	0	0	0	0	0	0	0	0	0	0	0	0	0	0	0	0	0	0
305	0	0	0	0	0	3	1	0	0	1	4	0	7	0	1	8	0	0	0	0	0	0	0	0	1	1	1	0	0	0	0	1	0	0	0	0	0	0	0	0	0	0	0	0	0	0	0	0	0
319	0	2	2	1	0	2	0	1	1	0	2	0	0	0	0	0	0	0	0	0	0	0	0	0	0	0	0	3	0	0	0	1	0	0	1	0	0	2	1	0	0	0	0	0	0	0	1	1	3
80	0	0	0	1	0	2	4	0	2	1	3	0	1	0	0	4	1	0	0	0	0	0	0	0	6	0	0	0	0	0	0	1	0	6	0	0	0	0	0	0	0	0	0	0	0	0	0	0	0
130	3	1	1	0	0	0	2	1	1	0	2	0	0	0	0	2	1	0	0	0	0	0	0	0	2	2	0	0	0	0	0	0	0	0	0	0	0	0	2	0	0	0	0	0	0	0	0	0	0
155	3	0	1	3	0	0	0	0	0	0	0	0	0	0	0	0	0	0	0	0	0	0	0	0	0	0	0	0	0	0	0	0	0	0	0	0	0	0	0	0	0	0	0	0	0	0	0	0	0
283	0	0	0	0	0	0	0	0	0	0	0	0	0	0	0	0	0	0	0	0	0	0	0	0	0	0	0	0	0	0	0	0	31	0	0	0	0	0	0	0	0	0	0	0	0	0	1	0	0
71	2	0	2	0	1	0	1	0	2	1	0	0	0	0	0	0	1	0	0	0	0	0	0	0	2	0	0	1	0	0	0	0	0	0	3	0	0	0	0	0	0	0	0	0	0	0	0	0	0
62	0	0	0	0	0	0	0	0	1	0	0	0	0	0	0	0	0	0	0	0	0	0	0	0	0	0	0	0	0	0	0	0	1	0	0	0	0	0	0	0	0	0	0	0	0	0	0	0	0
202	0	0	0	0	3	4	7	0	4	1	3	0	0	0	0	0	2	0	0	0	0	0	0	0	0	0	1	1	0	0	0	0	0	0	0	0	0	0	0	0	0	0	0	0	0	0	0	0	0
344	0	0	2	2	0	1	0	0	0	0	0	0	3	0	0	6	0	0	0	0	0	0	0	0	0	0	0	0	0	0	0	0	0	0	0	0	0	0	0	0	0	0	0	0	0	0	0	0	0
168	0	0	0	0	0	0	0	0	0	0	0	17	0	0	0	0	0	6	0	0	0	0	0	0	1	0	0	0	0	0	0	0	0	0	0	0	0	0	0	0	0	0	0	0	0	0	0	0	0
339	0	0	0	0	1	0	7	0	0	1	0	0	0	1	0	0	7	0	0	1	0	0	0	0	0	0	5	0	0	0	0	0	0	0	0	0	0	0	0	0	0	0	0	0	0	0	0	0	0
138	0	0	0	0	0	0	1	8	0	0	1	0	0	0	0	0	3	0	0	2	0	0	0	0	0	0	4	5	0	0	0	0	0	0	0	0	0	0	0	0	0	0	0	0	0	0	0	0	0
273	1	1	5	2	0	0	0	0	0	0	1	0	0	0	0	0	1	0	0	0	0	0	0	0	0	0	0	0	0	0	0	0	0	0	0	0	0	0	0	0	0	0	0	0	0	0	0	0	0
286	0	0	0	0	0	0	0	0	0	0	0	0	0	0	0	0	0	0	0	0	0	0	0	0	0	0	0	0	0	0	0	0	0	0	0	0	0	0	0	0	0	0	0	0	0	0	0	0	0
317	1	4	2	1	1	0	2	1	0	4	1	0	0	1	0	0	2	0	0	0	0	0	0	0	0	0	3	2	0	0	0	0	0	0	0	0	0	0	0	0	0	0	0	0	0	0	0	0	0
301	0	0	0	0	0	2	0	0	0	0	0	0	0	0	0	0	0	0	0	0	0	0	0	0	1	0	0	0	0	0	0	3	0	0	0	0	0	0	0	0	0	0	0	0	0	0	0	0	0
147	0	0	0	0	0	0	0	0	0	0	0	11	0	0	10	0	0	0	0	0	0	0	0	0	0	0	0	0	0	0	0	0	0	1	0	0	2	0	0	0	0	0	0	0	0	0	0	0	0
260	0	0	0	0	0	2	0	0	1	0	1	0	3	0	0	2	0	0	0	0	0	0	0	0	5	7	1	0	0	0	0	1	0	0	0	0	0	0	0	0	0	0	0	0	0	0	0	0	0
81	0	0	0	0	0	0	0	0	2	1	0	0	1	0	0	2	0	0	0	0	0	0	0	0	1	2	2	1	0	0	0	0	0	0	1	2	0	0	0	0	0	0	0	0	0	0	0	0	0
222	0	0	0	1	0	0	0	0	0	0	0	0	0	0	0	0	0	0	0	0	0	0	7	6	0	0	0	0	0	0	0	0	0	0	0	0	2	0	0	0	0	0	0	0	0	0	0	0	0
265	0	0	0	0	2	2	2	0	0	0	1	0	4	0	0	3	0	0	0	0	0	0	0	0	2	1	0	0	0	0	0	0	0	0	0	0	0	0	0	0	0	0	0	0	0	0	0	0	0
89	0	0	0	0	1	0	0	0	1	0	0	0	13	0	0	1	0	0	0	0	0	0	0	0	0	0	0	0	0	0	0	0	0	0	0	0	0	0	0	0	0	0	0	0	0	0	0	0	0
106	9	7	0	0	0	0	0	0	0	0	0	0	0	0	0	0	0	0	0	0	0	0	0	0	0	0	0	0	0	0	0	0	0	0	0	0	0	0	0	0	0	0	0	0	0	0	0	0	0
124	0	1	1	0	0	1	0	0	0	0	0	0	2	0	0	1	0	0	0	1	0	0	0	0	6	5	0	0	0	0	0	1	0	0	0	0	0	0	0	0	0	0	0	0	0	0	0	0	0
143	1	0	1	0	1	1	0	0	0	2	0	0	1	0	0	1	0	0	0	1	0	0	0	0	2	1	0	0	0	0	0	1	0	0	0	0	0	0	0	0	0	0	0	0	0	0	0	0	0
214	0	1	0	0	0	0	0	0	1	0	1	0	6	0	0	4	1	0	0	0	0	0	0	0	0	0	0	0	0	0	0	1	0	0	0	0	0	1	0	0	0	0	0	0	0	0	0	0	0
247	8	0	0	0	0	0	0	0	0	0	0	0	0	0	0	0	0	0	0	0	0	0	0	0	0	0	0	0	0	0	0	0	0	0	0	0	0	0	0	0	0	0	0	0	0	0	0	0	0
290	0	4	3	8	0	0	0	0	0	0	0	0	0	0	0	0	0	0	0	0	0	0	0	0	0	0	0	2	0	0	0	0	0	0	0	0	0	0	0	0	0	0	0	0	0	0	0	0	0
48	0	1	0	0	0	0	0	0	0	0	0	0	0	0	0	0	1	0	0	0	0	0	0	0	0	2	0	1	0	0	0	0	0	0	2	0	0	0	0	0	0	0	0	0	0	0	0	0	0
102	0	0	1	0	0	0	0	0	0	0	0	0	0	0	0	0	0	0	0	0	0	0	0	0	1	0	1	0	0	0	0	0	0	0	0	0	0	0	0	0	0	0	0	0	0	0	0	0	0
151	0	0	0	0	0	0	0	0	0	0	0	0	0	0	0	0	0	0	0	0	0	0	0	0	0	0	0	0	0	0	0	0	0	0	0	0	0	0	0	0	0	2	0	0	11	0	0	0	0
184	0	0	0	0	0	0	0	0	0	0	0	0	0	0	0	0	0	0	0	0	0	0	0	0	0	0	0	0	0	0	0	0	0	0	0	0	0	0	0	0	0	0	0	0	0	0	0	0	0
201	3	2	0	3	0	0	0	0	0	0	0	0	0	0	0	0	0	0	0	0	0	0	0	0	0	0	0	0	0	0	0	0	0	0	0	0	0	0	0	0	0	0	0	0	0	0	0	0	0
125	0	0	1	0	0	0	0	0	0	0	2	0	2	0	0	4	0	0	0	0	0	0	0	0	2	0	1	0	0	0	0	0	0	0	0	0	0	0	0	0	0	0	0	0	0	0	0	0	0
185	0	0	3	1	0	0	0	0	0	0	0	0	0	0	0	0	0	0	0	0	0	0	0	0	0	0	0	0	0	0	0	10	0	0	0	0	0	0	0	0	0	0	0	0	0	0	0	0	0
254	0	0	1	0	0	2	0	1	5	0	2	0	0	0	0	1	1	0	0	0	0	0	0	0	0	0	0	0	0	0	0	1	1	0	3	0	0	1	0	0	0	0	0	0	0	0	0	0	0
288	0	0	0	0	0	0	0	0	0	1	0	0	0	0	0	0	1	0	0	0	0	0	0	0	0	0	0	0	0	0	0	0	0	0	0	0	0	0	0	0	0	0	0	0	0	3	0	4	2
61	0	0	0	0	1	0	1	2	0	0	0	0	0	0	0	2	0	0	0	0	0	0	0	0	5	2	0	0	0	0	0	0	1	0	3	0	1	0	0	0	0	0	0	0	0	0	0	0	0
101	0	0	0	0	1	2	0	0	0	1	0	0	1	0	0	6	0	0	0	0	0	0	0	0	4	2	0	0	0	0	0	0	0	0	0	1	0	0	0	0	0	0	0	0	0	0	0	0	0
108	2	0	8	6	0	0	0	0	0	0	0	0	0	0	0	0	0	0	0	0	0	0	0	0	0	0	0	0	0	0	0	0	0	0	0	0	0	0	0	0	0	0	0	0	0	0	0	0	0
196	0	0	0	0	0	0	0	0	0	1	1	0	7	0	0	0	1	0	0	1	0	0	0	0	0	0	0	0	0	0	0	1	0	0	0	0	0	0	0	0	0	0	0	0	0	0	0	0	0
208	0	0	2	0	0	0	0	1	0	0	0	0	3	0	0	4	0	0	0	0	0	0	0	0	0	0	0	0	0	0	0	2	0	0	0	0	0	0	0	0	0	0	0	0	0	0	0	0	0
340	0	0	0	0	1	1	2	2	1	2	0	0	0	0	0	0	3	0	0	1	0	0	0	0	0	0	4	0	0	0	0	0	0	0	0	0	0	0	0	0	0	0	0	0	0	0	0	0	0
234	0	0	1	2	0	0	0	0	0	0	0	0	2	0	0	1	0	0	0	0	0	0	0	0	3	1	0	0	0	0	0	1	0	0	0	0	0	0	1	0	0	0	0	0	0	0	0	0	0
274	1	2	0	0	0	1	1	0	0	0	0	0	3	0	0	0	0	0	0	0	0	0	0	0	1	0	3	1	0	0	0	0	0	0	0	2	0	0	0	0	0	0	0	0	0	0	0	0	0
75	1	0	1	0	0	0	0	0	0	0	0	0	0	0	0	0	0	0	0	0	0	0	0	0	0	1	0	0	0	0	0	0	0	0	0	1	3	0	0	0	0	0	0	0	0	0	0	0	0
144	0	0	0	0	0	1	2	0	1	1	0	0	1	0	0	0	1	0	0	0	0	0	0	0	1	0	1	0	0	0	0	2	0	0	0	0	0	0	0	0	0	0	0	0	0	0	0	0	0
296	3	2	2	2	0	0	0	1	0	0	0	0	0	0	0	0	0	0	0	0	0	0	0	0	0	0	1	1	0	0	0	0	0	0	0	0	0	0	0	0	0	0	0	0	0	0	0	0	0
37	0	1	0	1	2	0	1	1	0	0	0	0	3	0	0	0	1	0	0	0	0	0	0	0	1	4	0	0	0	0	0	0	0	0	0	0	0	0	0	0	0	0	0	0	0	0	0	0	0
66	0	0	0	0	0	0	0	3	0	0	5	0	3	0	0	1	2	0	0	0	0	0	0	0	0	1	0	0	0	0	0	0	0	0	0	0	0	0	0	0	0	0	0	0	0	0	0	0	0
97	1	0	0	0	0	0	0	0	0	0	0	0	0	0	0	0	0	0	0	0	0	0	0	0	0	0	0	0	0	10	0	0	0	0	0	0	0	0	0	0	0	0	0	0	0	0	0	0	0
131	0	0	2	0	1	1	0	0	0	0	1	0	4	0	0	1	1	0	0	0	0	0	0	0	1	0	1	1	0	0	0	0	0	0	0	0	0	0	0	0	0	0	0	0	0	0	0	0	0
167	0	0	0	0	0	2	0	0	1	1	0	0	0	0	0	0	0	0	0	2	0	0	0	0	0	0	0	0	0	0	0	0	0	0	0	0	0	0	0	0	0	0	0	0	0	0	0	0	0
26	0	0	0	0	0	0	0	0	0	0	0	0	0	0	0	0	0	0	0	0	0	0	0	0	0	0	0	0	0	0	0	0	0	0	0	0	0	0	0	0	0	0	0	0	0	0	0	0	0
88	0	0	0	0	0	6	0	0	1	0	4	0	0	2	0	0	1	0	0	0	0	0	0	0	0	0	0	0	0	0	0	0	0	0	0	0	0	0	0	0	0	0	0	0	0	0	0	0	0
137	1	1	0	0	0	0	0	2	0	0	0	0	0	0	0	1	0	0	0	0	0	0	0	0	0	0	0	0	0	0	0	0	0	0	1	0	0	2	4	0	0	0	0	0	0	0	0	0	0
114	0	0	0	0	0	3	1	3	0	0	1	0	0	0	0	0	1	0	0	1	0	0	0	0	1	0	0	0	0	0	0	0	0	0	0	0	0	0	1	0	0	0	0	0	0	0	0	0	0
145	0	0	0	0	0	0	0	0	0	0	0	0	0	0	0	0	0	0	0	0	0	0	0	0	0	1	5	1	0	1	0	0	0	0	0	0	0	0	0	0	0	0	0	0	0	0	0	0	0
232	0	2	0	0	2	0	0	2	2	0	0	0	0	1	0	0	0	0	0	1	0	0	0	0	0	0	1	1	0	0	0	0	0	0	0	0	0	0	0	0	0	0	0	0	0	0	0	0	0
238	0	0	0	0	1	0	0	0	0	0	0	0	1	1	0	1	0	0	0	0	0	0	0	0	6	2	0	0	0	0	0	0	0	0	0	0	0	0	1	0	0	0	0	0	0	0	0	0	0
263	0	0	0	0	0	0	0	0	0	0	1	0	0	0	0	0	0	0	0	1	0	0	0	0	8	2	0	0	0	0	0	0	0	0	0	0	0	0	0	0	0	0	0	0	0	0	0	0	0
293	1	1	0	1	0	0	0	0	0	0	0	0	0	0	0	0	0	0	0	0	0	0	0	0	0	0	0	0	0	0	0	0	0	0	0	0	0	0	0	0	0	0	0	0	0	0	0	0	0
35	2	0	0	0	1	0	0	0	0	0	0	0	0	0	0	0	0	0	0	1	0	0	0	0	0	0	0	0	0	0	0	0	0	0	1	1	0	1	0	0	0	0	0	0	0	0	0	0	0
76	0	0	0	0	0	0	0	0	0	0	4	0	0	0	0	0	0	0	0	0	0	0	0	0	5	3	0	0	0	0	0	0	0	0	0	0	0	0	0	0	0	0	0	0	0	0	0	0	0
206	0	0	0	3	0	0	0	0	0	0	1	0	4	0	0	0	0	0	0	0	0	0	0	0	1	0	0	0	0	0	0	2	0	0	0	0	0	0	0	0	0	0	0	0	0	0	0	0	0
209	0	0	0	0	0	0	0	0	1	1	0	0	0	0	0	1	0	0	0	0	0	0	0	0	2	2	1	0	0	0	0	0	0	0	0	0	0	0	0	0	0	0	0	0	0	0	0	0	0
217	1	2	1	1	0	2	0	0	0	0	2	0	0	0	0	0	0	0	0	0	0	0	0	0	0	0	0	0	0	0	0	0	1	0	0	0	0	0	0	0	0	0	0	0	0	0	0	0	0
39	0	0	4	1	0	0	0	0	0	0	0	0	0	0	0	0	0	0	0	0	0	0	0	0	0	0	0	0	0	0	0	0	2	0	0	0	0	1	0	0	0	0	0	0	0	0	0	0	0
44	0	0	0	0	0	0	0	1	0	0	1	0	1	0	0	1	0	0	0	0	0	0	0	0	7	0	0	0	0	0	0	0	0	0	0	0	0	0	0	0	0	0	0	0	0	0	0	0	0
54	0	0	0	1	0	0	0	0	0	0	2	0	1	0	0	0	0	0	0	1	0	0	0	0	0	0	0	1	0	0	0	0	0	0	0	0	0	0	0	0	0	0	0	0	0	0	0	0	0
68	0	0	0	0	0	0	0	2	0	0	1	0	0	0	0	0	0	0	0	0	0	0	0	0	3	3	1	0	0	0	0	0	0	0	0	0	0	0	0	0	0	0	0	0	0	0	0	0	0
188	0	0	0	0	3	0	0	0	1	0	1	0	0	1	0	3	2	0	0	0	0	0	0	0	0	0	0	0	0	0	0	0	0	0	0	0	0	0	0	0	0	0	0	0	0	0	0	0	0
244	1	0	0	0	0	0	0	0	0	0	0	0	0	0	0	0	0	0	0	0	0	0	0	0	0	0	0	0	1	0	0	0	0	0	0	0	0	0	0	0	0	0	0	0	0	0	0	0	0
257	0	0	0	0	2	0	0	0	0	0	0	0	0	0	0	0	0	0	0	0	0	0	0	0	0	0	0	0	0	0	0	0	0	0	0	0	0	0	0	0	0	0	0	0	0	0	0	1	0
321	0	0	1	1	0	1	0	0	0	0	0	0	0	0	0	0	0	0	0	0	0	0	0	0	0	0	0	1	0	0	0	0	0	0	0	0	0	0	0	0	0	0	0	0	0	0	0	0	0
55	2	1	2	0	0	0	1	0	0	0	0	0	0	0	0	0	0	0	0	0	0	0	0	0	0	1	1	0	0	0	0	0	0	0	1	0	0	0	0	0	0	0	0	0	0	0	0	0	0
119	0	0	0	0	1	0	0	0	1	0	2	0	2	0	0	2	0	0	0	2	0	0	0	0	0	0	0	0	0	0	0	0	0	0	0	0	0	0	0	0	0	0	0	0	0	0	0	0	0
126	0	0	0	0	0	0	0	0	0	0	0	0	2	0	0	0	0	0	0	0	0	0	0	0	4	4	0	0	0	0	0	0	0	0	0	0	0	0	0	0	0	0	0	0	0	0	0	0	0
152	0	0	0	0	0	0	0	0	1	0	0	0	0	0	0	0	0	0	0	0	0	0	0	0	0	0	0	1	0	0	0	0	0	0	0	0	0	0	0	0	0	0	0	0	0	0	0	0	0
165	0	0	0	0	0	0	1	0	0	0	0	0	0	0	0	0	0	0	0	0	0	0	0	0	0	2	1	0	0	0	0	1	0	0	0	0	0	0	0	0	0	0	0	0	0	0	0	0	0
197	0	0	0	0	0	1	1	0	0	1	0	0	5	0	0	0	0	0	0	0	0	0	0	0	1	0	0	0	0	0	0	0	0	0	0	0	0	0	0	0	0	0	0	0	0	0	0	0	0
271	0	0	0	0	0	1	0	0	0	0	0	0	0	0	0	5	0	0	0	0	0	0	0	0	0	0	0	0	0	0	0	0	0	0	0	0	1	0	0	0	0	0	0	0	0	0	0	0	0
287	0	0	0	0	1	0	0	0	1	0	0	0	1	0	0	0	0	0	0	0	0	0	0	0	0	2	1	0	0	0	0	0	0	0	0	0	0	0	0	0	0	0	0	0	0	0	0	0	0
8	0	0	0	0	0	0	0	0	0	0	0	0	0	0	0	0	0	0	0	0	0	2	0	0	0	0	0	0	0	0	0	0	0	0	0	0	0	0	0	0	0	0	0	0	0	0	0	0	0
72	0	0	1	0	0	0	0	0	1	0	0	0	0	0	0	0	0	0	0	1	0	0	0	0	0	1	0	1	0	0	0	0	0	0	0	0	0	1	0	0	0	0	0	0	0	0	0	0	0
100	0	0	0	0	0	0	0	1	0	0	1	0	3	0	0	0	0	0	0	0	0	0	0	0	4	0	0	0	0	0	0	0	0	0	0	0	0	0	0	0	0	0	0	0	0	0	0	0	0
198	0	0	0	0	0	0	0	0	0	0	0	0	0	0	0	0	2	0	0	1	0	0	0	0	0	0	0	0	0	0	0	0	1	0	0	1	0	0	1	0	0	0	0	0	0	0	0	0	0
284	0	0	0	0	0	0	0	0	0	0	0	0	0	0	0	0	0	0	0	0	0	0	0	0	0	0	0	0	0	0	0	0	0	0	0	0	0	0	0	2	2	0	2	2	0	0	0	0	0
310	0	0	0	0	0	0	0	0	0	0	0	0	0	0	0	0	0	0	0	0	0	0	0	0	0	0	0	0	0	0	0	0	0	1	0	0	3	1	1	0	0	0	0	0	0	0	0	0	0
43	0	0	0	0	0	0	0	0	0	0	0	7	0	0	0	0	0	0	0	0	0	0	0	0	0	0	0	0	0	0	0	0	0	0	0	0	0	0	0	0	0	0	0	0	0	0	0	0	0
49	2	0	0	1	0	0	0	0	0	0	0	0	0	0	0	0	0	0	0	0	0	0	0	0	0	0	0	0	0	0	0	0	0	0	0	0	0	0	0	0	0	0	0	0	0	0	0	0	0
78	0	0	0	0	0	0	0	0	0	0	0	0	6	0	0	0	0	0	0	0	0	0	0	0	0	0	2	0	0	0	0	0	0	0	0	0	0	0	0	0	0	0	0	0	0	0	0	0	0
146	0	0	1	0	0	1	0	0	0	0	0	0	0	0	0	0	0	0	0	0	0	0	0	0	0	0	2	0	0	0	0	0	0	0	2	0	0	0	0	0	0	0	0	0	0	0	0	0	0
162	3	1	0	0	0	0	0	0	0	0	0	0	0	0	0	0	0	0	0	0	2	0	0	0	0	0	0	0	0	0	0	0	0	0	0	0	1	0	0	0	0	0	0	0	0	0	0	0	0
189	0	0	0	0	1	0	0	0	1	0	0	0	0	0	0	0	0	0	0	1	0	0	0	0	0	0	0	1	0	0	0	0	0	0	1	0	0	1	0	0	0	0	0	0	0	0	0	0	0
220	0	3	0	0	0	0	0	1	0	0	0	0	0	0	0	0	0	0	0	0	0	0	0	0	0	0	0	0	0	0	0	3	0	0	0	0	0	1	0	0	0	0	0	0	0	0	0	0	0
237	0	0	2	3	0	0	0	0	0	0	0	0	0	0	0	0	0	0	0	0	0	0	0	0	0	0	0	0	0	0	0	0	0	0	0	0	0	0	0	0	0	0	0	0	0	0	0	0	0
239	0	0	0	0	0	0	0	0	0	0	0	0	0	0	0	0	0	6	0	0	0	0	0	0	0	0	0	0	0	0	1	0	1	0	0	0	0	0	0	0	0	0	0	0	0	0	0	0	0
245	0	0	0	0	0	0	0	0	0	0	0	0	0	0	0	0	0	0	0	0	0	1	0	0	0	0	0	0	0	0	0	0	0	0	0	5	0	0	0	0	0	0	0	0	0	0	0	0	0
289	0	0	0	0	0	0	0	0	0	0	0	0	0	0	0	0	0	0	0	0	0	0	0	0	0	0	0	0	0	0	0	0	0	0	0	0	0	0	0	0	0	0	0	0	0	0	0	0	0
47	0	0	0	0	0	0	0	0	0	0	0	0	0	0	0	0	0	0	0	0	0	0	0	0	3	2	0	0	0	0	0	1	0	0	0	0	0	0	0	0	0	0	0	0	0	0	0	0	0
65	0	0	0	0	1	1	0	0	0	0	0	0	0	1	0	3	0	0	0	0	0	0	0	0	0	0	0	0	0	0	0	0	0	0	0	0	0	0	0	0	0	0	0	0	0	0	0	0	0
115	0	0	0	0	0	0	0	0	0	0	2	0	2	0	0	0	0	0	0	0	0	0	0	0	1	0	0	0	0	0	0	0	0	0	0	0	0	0	0	0	0	0	0	0	0	0	0	0	0
140	1	0	1	0	0	0	0	0	0	0	0	0	0	0	0	0	0	0	0	0	0	0	0	0	0	0	0	0	0	0	0	0	0	0	0	0	0	0	0	0	0	0	0	0	0	0	0	0	0
153	0	1	0	0	0	0	0	0	1	0	0	1	0	0	0	0	0	0	0	0	0	0	0	0	0	0	0	0	0	0	0	0	0	0	0	1	1	0	0	0	0	0	0	0	0	0	0	0	0
216	0	0	0	0	0	0	0	2	0	0	0	0	0	0	0	0	0	0	0	0	0	0	0	0	3	0	0	0	0	0	0	0	0	0	2	0	0	0	0	0	0	0	0	0	0	0	0	0	0
278	3	1	0	0	0	1	0	1	0	0	1	0	0	0	0	0	0	0	0	0	0	0	0	0	0	0	0	0	0	0	0	0	0	0	0	0	0	0	0	0	0	0	0	0	0	0	0	0	0
294	0	0	0	0	0	0	0	0	0	1	0	0	0	0	0	0	0	0	0	0	0	0	0	0	0	0	1	1	0	0	0	0	0	0	0	0	0	0	0	0	0	0	0	0	0	0	0	0	0
93	0	0	0	0	0	1	0	0	0	0	1	0	0	0	0	2	0	0	0	0	0	0	0	0	0	0	0	0	0	0	0	0	0	0	0	2	0	0	0	0	0	0	0	0	0	0	0	0	0
103	0	0	0	0	1	0	0	0	0	0	0	0	0	0	0	0	0	0	0	0	0	0	0	0	0	1	0	0	0	0	0	0	0	0	0	0	0	0	0	0	0	0	0	0	0	0	0	0	0
105	0	0	0	0	0	0	0	0	0	0	0	0	1	0	0	1	0	0	0	0	0	0	0	0	0	0	0	1	0	0	0	1	0	0	0	0	0	0	0	0	0	0	0	0	0	0	0	0	0
112	0	1	0	0	0	0	0	0	0	0	0	0	0	0	0	0	0	0	0	0	0	0	0	0	0	0	1	0	0	0	0	0	0	0	0	1	0	0	0	0	0	0	0	0	0	0	0	0	0
161	0	0	0	0	0	0	0	0	0	0	0	0	0	0	0	0	0	0	0	0	0	0	0	0	0	0	0	0	0	0	0	0	0	0	0	0	0	0	0	0	0	0	0	0	0	0	0	0	0
195	0	0	0	0	0	0	0	0	0	0	2	0	0	0	0	0	2	0	0	0	0	0	0	0	0	0	0	0	0	0	0	1	0	0	0	0	0	0	0	0	0	0	0	0	0	0	0	0	0
200	0	0	0	0	2	0	1	0	0	0	0	0	0	0	0	0	0	0	0	0	0	0	0	0	0	0	0	0	0	0	0	0	0	0	0	0	0	0	0	0	0	0	0	0	0	0	0	0	0
218	0	0	0	0	0	2	0	1	1	0	0	0	0	0	0	0	1	0	0	0	0	0	0	0	0	0	0	0	0	0	0	0	0	0	0	0	0	0	0	0	0	0	0	0	0	0	0	0	0
221	0	0	0	0	0	1	0	0	0	0	1	0	3	0	0	0	0	0	0	0	0	0	0	0	0	0	0	0	0	0	0	0	0	0	0	0	0	0	0	0	0	0	0	0	0	0	0	0	0
235	0	0	0	0	0	0	0	0	0	0	0	0	0	0	0	1	0	0	0	0	0	0	0	0	0	0	1	0	0	0	0	0	0	0	0	1	0	1	0	0	0	0	0	0	0	0	0	0	0
270	0	0	0	0	1	2	0	0	0	0	0	0	0	0	0	1	0	0	0	0	0	0	0	0	0	1	0	0	0	0	0	1	0	0	0	0	0	0	0	0	0	0	0	0	0	0	0	0	0
330	0	0	0	0	1	0	0	0	0	0	0	0	0	0	0	1	0	0	0	1	0	0	0	0	0	0	1	0	0	0	0	0	0	0	0	0	0	0	0	0	0	0	0	0	0	0	0	0	0
337	0	0	0	0	0	0	0	0	0	0	0	0	0	0	0	1	0	0	0	0	0	0	0	0	0	0	0	0	0	0	0	0	0	0	0	0	0	0	0	0	0	0	0	0	0	0	0	1	1
34	0	0	0	0	0	0	0	0	0	0	0	0	0	0	0	0	0	0	0	0	0	0	0	0	0	0	0	0	0	0	0	0	0	0	0	0	0	0	0	0	0	0	0	0	0	0	0	0	0
38	0	0	0	0	0	0	0	0	0	0	0	0	0	0	0	0	0	0	0	0	0	0	0	0	1	0	0	0	0	0	0	0	0	0	0	0	0	0	0	0	0	0	0	0	0	0	0	0	0
58	0	0	0	0	0	0	0	0	0	0	0	0	0	0	0	0	0	0	0	0	0	0	0	0	0	1	0	0	0	0	0	0	0	0	1	0	0	0	0	0	0	0	0	0	0	0	0	0	0
67	0	0	0	1	0	0	0	0	0	0	1	0	0	0	0	0	0	0	0	0	0	0	0	0	0	0	0	0	0	0	0	0	0	0	0	0	0	0	0	0	0	0	0	0	0	0	0	0	0
73	0	0	0	0	0	0	0	0	0	0	0	0	0	0	0	0	0	0	0	0	0	0	0	0	0	0	0	0	0	0	0	5	0	0	0	0	0	0	0	0	0	0	0	0	0	0	0	0	0
96	0	0	0	0	0	0	0	0	1	0	0	0	0	0	0	1	0	0	0	0	0	0	0	0	2	0	0	0	0	0	0	0	0	0	0	0	0	0	0	0	0	0	0	0	0	0	0	0	0
154	0	0	0	0	0	0	0	0	0	0	0	0	0	0	0	0	0	0	0	0	0	0	0	0	2	0	0	0	0	0	0	0	0	0	1	0	0	0	2	0	0	0	0	0	0	0	0	0	0
160	0	1	2	0	0	1	0	0	0	0	0	0	0	0	0	1	0	0	0	0	0	0	0	0	0	0	0	0	0	0	0	0	0	0	0	0	0	0	0	0	0	0	0	0	0	0	0	0	0
215	1	0	0	1	0	0	0	0	0	0	0	0	0	0	0	0	0	0	0	0	0	0	0	0	0	0	0	0	0	0	0	0	0	0	0	0	0	0	0	0	0	0	0	0	0	0	0	0	0
249	0	0	0	2	0	0	0	0	0	0	0	0	0	0	0	0	0	0	0	0	0	0	0	0	0	0	0	0	0	0	0	0	0	0	0	0	0	0	0	0	0	0	0	0	0	0	0	0	0
250	0	0	1	3	0	0	0	0	0	0	0	0	0	1	0	0	0	0	0	0	0	0	0	0	0	0	0	0	0	0	0	0	0	0	0	0	0	0	0	0	0	0	0	0	0	0	0	0	0
258	0	0	0	0	0	0	0	0	0	0	0	0	0	0	0	0	0	0	0	0	0	0	0	0	0	0	2	0	0	0	0	1	0	0	0	0	0	0	0	0	0	0	0	0	0	0	0	0	0
259	0	0	0	0	0	0	0	0	0	0	0	0	0	0	0	2	0	0	0	0	0	0	0	0	2	1	0	0	0	0	0	0	0	0	0	0	0	0	0	0	0	0	0	0	0	0	0	0	0
3	0	0	0	0	0	0	0	0	0	0	0	0	0	0	0	0	0	0	0	0	0	0	0	0	0	0	0	0	0	0	0	0	0	0	0	0	0	0	0	0	0	0	0	0	0	0	0	0	0
32	0	0	2	0	0	0	0	0	0	0	0	0	0	0	0	0	0	0	0	0	0	0	0	0	0	1	0	0	0	0	0	0	0	0	0	0	0	0	0	0	0	0	0	0	0	0	0	0	0
50	0	0	0	0	0	1	0	0	0	0	0	0	0	0	0	0	0	0	0	0	0	0	0	0	2	1	0	0	0	0	0	0	0	0	0	0	0	0	0	0	0	0	0	0	0	0	0	0	0
118	0	1	0	0	0	0	0	0	0	0	0	0	0	0	0	0	0	0	0	0	0	0	0	0	0	0	0	0	0	0	0	0	0	0	0	0	0	0	0	0	0	0	0	0	0	0	0	0	0
120	0	0	0	0	0	1	0	0	0	0	0	0	0	0	0	0	0	0	0	0	0	0	0	0	1	1	0	0	0	0	0	1	0	0	0	0	0	0	0	0	0	0	0	0	0	0	0	0	0
192	0	0	0	0	0	0	0	0	0	0	0	0	0	0	0	0	0	0	0	0	0	0	0	0	0	0	0	0	0	0	0	0	0	0	0	0	0	0	0	0	0	0	0	0	0	0	0	0	0
203	0	0	0	0	0	0	0	3	0	0	0	0	0	0	0	0	0	0	0	0	0	0	0	0	0	0	0	0	0	0	0	1	0	0	0	0	0	0	0	0	0	0	0	0	0	0	0	0	0
212	0	0	0	0	0	1	0	0	0	0	0	0	0	0	0	0	0	0	0	0	0	0	0	0	1	0	1	0	0	0	0	0	0	0	0	0	0	0	0	0	0	0	0	0	0	0	0	0	0
225	0	0	0	0	0	0	1	0	0	0	0	0	0	0	0	1	0	0	0	0	0	0	0	0	0	0	1	0	0	0	0	0	0	0	0	0	0	0	0	0	0	0	0	0	0	0	0	0	0
246	0	0	0	0	0	0	0	0	0	0	0	0	0	0	0	0	0	0	0	0	0	0	0	0	0	0	0	0	0	0	0	0	0	0	0	0	0	0	0	0	0	0	0	0	0	0	0	0	0
252	0	0	0	0	0	2	0	0	0	0	2	0	0	0	0	0	0	0	0	0	0	0	0	0	0	0	0	0	0	0	0	0	0	0	0	0	0	0	0	0	0	0	0	0	0	0	0	0	0
261	0	0	1	0	0	0	0	0	0	0	0	0	0	0	0	0	0	0	0	0	0	0	0	0	1	0	0	0	0	0	0	1	0	0	0	0	0	0	0	0	0	0	0	0	0	0	0	0	0
266	0	0	0	0	0	0	0	0	1	0	0	0	0	0	0	0	0	0	0	1	0	0	0	0	0	0	2	0	0	0	0	0	0	0	0	0	0	0	0	0	0	0	0	0	0	0	0	0	0
268	0	0	0	0	0	0	0	0	0	0	0	0	1	0	0	1	0	0	0	0	0	0	0	0	0	0	1	0	0	0	0	0	0	0	0	0	0	1	0	0	0	0	0	0	0	0	0	0	0
276	0	0	0	0	0	0	0	0	0	0	0	0	0	0	0	0	0	0	0	0	0	0	0	0	0	0	0	0	0	0	0	0	0	0	0	0	0	0	0	0	0	0	0	0	0	0	0	0	0
17	0	0	0	0	0	0	0	0	0	0	0	0	0	0	0	0	0	0	0	0	0	0	0	0	0	0	0	0	0	0	0	2	0	0	0	0	0	0	0	0	0	0	0	0	0	0	0	0	0
30	0	0	0	0	0	0	0	0	0	0	0	0	0	0	0	2	0	0	0	0	0	0	0	0	1	0	0	0	0	0	0	0	0	0	0	0	0	0	0	0	0	0	0	0	0	0	0	0	0
52	0	1	0	0	1	0	0	0	0	0	1	0	0	0	0	0	0	0	0	0	0	0	0	0	0	0	0	0	0	0	0	0	0	0	0	0	0	0	0	0	0	0	0	0	0	0	0	0	0
70	0	0	0	0	0	0	0	0	0	0	0	0	0	0	0	1	0	0	0	0	0	0	0	0	0	0	0	1	0	0	0	0	0	0	0	0	0	0	0	0	0	0	0	0	0	0	0	0	0
77	0	0	0	0	0	0	0	0	0	0	0	0	0	0	0	1	0	0	0	0	0	0	0	0	2	0	0	0	0	0	0	0	0	0	0	0	0	0	0	0	0	0	0	0	0	0	0	0	0
79	0	0	0	0	0	0	0	0	0	0	0	0	0	0	0	0	0	0	0	0	0	0	0	0	0	0	0	0	0	0	0	0	0	0	0	0	0	0	0	0	0	0	0	0	0	0	0	0	0
95	0	0	0	0	0	0	0	0	0	2	0	0	0	0	0	0	0	0	0	0	0	0	0	0	0	0	0	0	0	0	0	0	0	0	0	0	0	0	0	0	0	0	0	0	0	0	0	0	0
116	0	0	1	0	0	0	0	0	0	0	0	0	0	0	0	0	0	0	0	0	0	0	0	0	0	0	0	1	0	0	0	0	0	0	0	0	0	0	1	0	0	0	0	0	0	0	0	0	0
117	0	0	0	0	0	0	0	0	0	0	0	0	1	0	0	0	0	0	0	0	0	0	0	0	0	0	0	0	0	0	0	0	0	0	0	0	0	0	0	0	0	0	0	0	0	0	0	0	0
121	0	0	0	0	0	1	0	1	0	0	0	0	0	0	0	0	1	0	0	0	0	0	0	0	0	0	0	0	0	0	0	0	0	0	0	0	0	0	0	0	0	0	0	0	0	0	0	0	0
127	0	0	0	0	0	0	0	0	1	0	0	0	0	0	0	0	0	0	0	0	0	0	0	0	0	0	0	0	0	0	0	0	0	0	0	0	0	0	0	0	0	0	0	0	0	0	0	0	0
128	0	0	0	0	0	0	0	0	0	0	0	0	0	0	0	0	0	0	0	0	0	0	0	0	0	0	0	0	0	0	0	3	0	0	0	0	0	0	0	0	0	0	0	0	0	0	0	0	0
149	0	0	0	0	0	0	0	0	1	1	0	0	0	0	0	0	0	0	0	1	0	0	0	0	0	0	0	0	0	0	0	0	0	0	0	0	0	0	0	0	0	0	0	0	0	0	0	0	0
159	1	0	0	0	0	0	0	0	0	1	0	0	0	0	0	0	0	0	0	0	0	0	0	0	0	0	0	0	0	0	0	0	0	0	0	0	0	0	0	0	0	0	0	0	0	0	0	0	0
164	1	1	0	0	0	0	0	0	0	0	0	0	0	0	0	0	0	0	0	0	0	0	0	0	0	0	0	0	0	0	0	0	0	0	0	0	0	0	0	0	0	0	0	0	0	0	0	0	0
204	0	0	2	0	0	0	0	0	0	0	0	0	0	0	0	0	0	0	0	0	0	0	0	0	0	0	0	0	0	0	0	0	0	0	0	0	0	0	0	0	0	0	0	0	0	0	0	0	0
205	0	0	0	0	0	0	0	0	0	1	0	0	0	0	0	0	0	0	0	0	0	0	0	0	0	0	0	0	0	0	0	0	0	0	0	1	0	0	1	0	0	0	0	0	0	0	0	0	0
241	0	0	0	0	0	0	0	0	0	0	0	0	0	0	0	0	0	0	0	0	0	0	0	0	0	0	0	0	0	1	2	0	0	0	0	0	0	0	0	0	0	0	0	0	0	0	0	0	0
256	0	0	0	0	0	0	0	2	0	0	0	0	0	0	0	0	0	0	0	0	0	0	0	0	0	0	0	0	0	0	0	1	0	0	0	0	0	0	0	0	0	0	0	0	0	0	0	0	0
267	0	0	0	0	0	0	0	0	0	0	0	0	0	0	0	0	0	0	0	0	0	0	0	0	0	0	0	0	0	0	0	1	0	0	0	1	0	0	0	0	0	0	0	0	0	0	0	0	0
282	0	0	0	0	0	0	0	0	0	0	1	0	0	0	0	0	0	0	0	0	0	0	0	0	0	0	0	0	0	0	0	0	0	0	1	0	0	0	0	0	0	0	0	0	0	0	0	0	0
297	0	0	0	0	0	0	0	0	0	0	0	0	0	0	0	0	0	0	0	0	0	0	0	0	0	0	0	0	0	0	0	0	0	0	0	0	0	0	0	0	0	0	0	0	0	0	0	0	0
316	0	0	0	0	0	0	0	0	0	0	0	0	0	0	0	0	0	0	0	0	0	0	0	0	0	0	0	1	0	0	0	0	0	0	0	0	0	0	0	0	0	0	0	0	0	0	0	0	0
2	0	0	0	0	0	0	0	0	0	0	0	0	0	0	0	0	0	0	0	0	0	0	0	0	0	0	0	0	0	0	0	0	0	0	0	0	0	0	0	0	0	0	0	0	0	0	0	0	0
6	0	0	0	0	0	0	0	0	0	0	0	0	0	0	0	0	0	0	0	0	0	0	0	0	0	0	0	0	0	0	0	1	0	0	0	0	0	0	1	0	0	0	0	0	0	0	0	0	0
10	0	0	0	0	0	0	0	0	0	0	0	0	0	0	0	0	0	0	0	0	0	0	0	0	0	0	0	0	0	0	0	0	0	0	0	0	0	0	0	0	0	0	0	0	0	0	0	0	0
20	0	0	0	0	0	0	0	0	0	0	0	0	0	0	0	0	0	0	0	0	0	0	0	0	0	0	0	0	0	0	0	0	0	0	0	0	0	0	0	0	0	0	0	0	0	0	0	0	0
23	0	0	0	0	0	0	0	0	0	0	0	0	1	0	0	0	0	0	0	0	0	0	0	0	0	0	0	0	0	0	0	0	0	0	0	0	0	0	0	0	0	0	0	0	0	0	0	0	0
24	0	0	0	0	0	0	0	0	0	0	0	0	0	0	0	0	0	0	0	0	0	0	0	0	0	0	0	0	0	0	0	0	0	0	0	0	0	0	0	0	0	0	0	0	0	0	0	0	0
27	0	0	0	0	0	0	0	0	0	0	0	0	0	0	0	0	0	0	0	0	0	0	0	0	0	0	0	0	0	0	0	0	0	0	0	0	0	0	0	0	0	0	0	0	0	0	0	0	0
28	0	0	0	0	0	0	0	0	0	0	0	0	0	0	0	0	0	0	0	0	0	0	0	0	0	0	0	0	0	0	0	0	0	0	0	0	0	0	0	0	0	0	0	0	0	0	0	0	0
31	0	0	0	0	0	0	0	0	0	2	0	0	0	0	0	0	0	0	0	0	0	0	0	0	0	0	0	0	0	0	0	0	0	0	0	0	0	0	0	0	0	0	0	0	0	0	0	0	0
53	0	0	1	0	0	0	0	0	0	0	0	0	0	0	0	0	0	0	0	0	0	0	0	0	0	0	1	0	0	0	0	0	0	0	0	0	0	0	0	0	0	0	0	0	0	0	0	0	0
56	0	0	0	0	0	0	0	0	0	0	0	0	0	0	0	0	0	0	0	0	0	0	0	0	0	0	0	0	0	0	0	0	0	0	0	2	0	0	0	0	0	0	0	0	0	0	0	0	0
59	0	0	0	0	0	0	0	0	0	0	0	0	0	0	0	0	0	0	0	0	0	0	0	0	0	0	0	0	0	0	0	0	2	0	0	0	0	0	0	0	0	0	0	0	0	0	0	0	0
69	0	0	0	0	0	0	0	0	0	0	0	0	0	0	0	2	0	0	0	0	0	0	0	0	0	0	0	0	0	0	0	0	0	0	0	0	0	0	0	0	0	0	0	0	0	0	0	0	0
85	0	0	0	0	0	1	0	0	0	0	0	0	0	0	0	0	0	0	0	0	0	0	0	0	0	0	0	0	0	0	0	0	0	0	0	0	0	0	1	0	0	0	0	0	0	0	0	0	0
87	0	0	0	0	0	0	0	0	0	0	0	0	1	0	0	1	0	0	0	0	0	0	0	0	0	0	0	0	0	0	0	0	0	0	0	0	0	0	0	0	0	0	0	0	0	0	0	0	0
98	0	0	0	1	0	0	0	0	0	0	0	0	0	0	0	0	0	0	0	0	0	0	0	0	0	0	0	0	0	0	0	1	0	0	0	0	0	0	0	0	0	0	0	0	0	0	0	0	0
129	1	0	0	0	0	0	0	0	0	0	0	0	0	0	0	0	0	0	0	0	0	0	0	0	0	0	0	0	0	0	0	0	0	0	0	0	0	0	0	0	0	0	0	0	0	0	0	0	0
135	0	2	0	0	0	0	0	0	0	0	0	0	0	0	0	0	0	0	0	0	0	0	0	0	0	0	0	0	0	0	0	0	0	0	0	0	0	0	0	0	0	0	0	0	0	0	0	0	0
142	0	0	0	2	0	0	0	0	0	0	0	0	0	0	0	0	0	0	0	0	0	0	0	0	0	0	0	0	0	0	0	0	0	0	0	0	0	0	0	0	0	0	0	0	0	0	0	0	0
148	0	0	0	0	0	0	0	0	0	0	0	0	0	0	0	0	0	0	0	0	0	0	0	0	0	0	0	0	0	0	0	1	0	0	0	1	0	0	0	0	0	0	0	0	0	0	0	0	0
156	0	0	0	0	0	0	2	0	0	0	0	0	0	0	0	0	0	0	0	0	0	0	0	0	0	0	0	0	0	0	0	0	0	0	0	0	0	0	0	0	0	0	0	0	0	0	0	0	0
157	0	0	0	0	0	0	0	0	0	0	0	0	0	0	0	0	0	0	0	0	0	0	0	0	0	0	1	0	0	0	0	0	0	0	0	0	0	0	0	0	0	0	0	0	0	0	0	0	0
158	0	0	0	0	0	0	0	0	0	0	0	0	0	0	0	0	0	0	0	0	0	0	0	0	0	0	0	0	0	0	0	0	0	0	0	0	0	0	0	0	0	0	0	0	0	0	0	0	1
163	0	0	0	0	0	0	0	0	0	0	0	0	0	0	0	1	0	0	0	0	0	0	0	0	0	0	0	0	0	0	0	0	0	0	0	0	0	0	0	0	0	0	0	0	0	0	0	0	0
186	0	0	0	0	0	0	2	0	0	0	0	0	0	0	0	0	0	0	0	0	0	0	0	0	0	0	0	0	0	0	0	0	0	0	0	0	0	0	0	0	0	0	0	0	0	0	0	0	0
207	0	0	0	0	0	0	0	0	0	0	0	0	0	0	0	0	0	0	0	0	0	0	0	0	2	0	0	0	0	0	0	0	0	0	0	0	0	0	0	0	0	0	0	0	0	0	0	0	0
236	0	2	0	0	0	0	0	0	0	0	0	0	0	0	0	0	0	0	0	0	0	0	0	0	0	0	0	0	0	0	0	0	0	0	0	0	0	0	0	0	0	0	0	0	0	0	0	0	0
255	0	0	0	0	0	0	0	0	0	0	0	0	0	0	0	0	0	0	0	0	0	0	0	0	0	0	0	0	0	0	0	2	0	0	0	0	0	0	0	0	0	0	0	0	0	0	0	0	0
269	0	0	1	1	0	0	0	0	0	0	0	0	0	0	0	0	0	0	0	0	0	0	0	0	0	0	0	0	0	0	0	0	0	0	0	0	0	0	0	0	0	0	0	0	0	0	0	0	0
291	0	0	0	0	0	0	0	0	0	0	0	0	0	0	0	0	0	0	0	0	0	0	0	0	0	0	0	0	0	0	0	0	0	0	0	0	0	0	0	0	0	0	0	0	0	0	0	0	0
323	0	0	0	0	0	0	0	0	0	0	0	0	0	0	0	0	0	0	0	0	0	0	0	0	0	0	0	0	0	0	0	0	0	0	0	0	0	0	0	0	0	0	0	0	0	0	0	0	0
326	0	0	0	0	0	0	0	0	0	0	0	0	0	0	0	0	0	0	0	0	0	0	0	0	0	0	0	0	0	0	0	0	0	0	0	0	0	0	0	0	0	0	0	0	0	0	0	0	0
328	0	0	0	0	0	0	0	0	0	0	0	0	1	1	0	0	0	0	0	0	0	0	0	0	0	0	0	0	0	0	0	0	0	0	0	0	0	0	0	0	0	0	0	0	0	0	0	0	0
343	0	0	1	1	0	0	0	0	0	0	0	0	0	0	0	0	0	0	0	0	0	0	0	0	0	0	0	0	0	0	0	0	0	0	0	0	0	0	0	0	0	0	0	0	0	0	0	0	0
1	0	0	0	0	0	0	0	0	0	0	0	0	0	0	0	0	0	0	0	0	0	0	0	0	0	0	0	0	0	0	0	1	0	0	0	0	0	0	0	0	0	0	0	0	0	0	0	0	0
4	0	0	0	0	0	0	0	0	0	0	0	0	0	0	0	0	0	0	0	0	0	0	0	0	0	0	0	0	0	0	0	0	0	0	0	0	0	0	0	0	0	0	0	0	0	0	0	0	0
5	0	0	0	0	0	0	0	0	0	0	0	0	0	0	0	0	0	0	0	1	0	0	0	0	0	0	0	0	0	0	0	0	0	0	0	0	0	0	0	0	0	0	0	0	0	0	0	0	0
7	0	0	0	0	0	0	0	0	0	0	0	0	0	0	0	0	0	0	0	0	0	0	0	0	0	0	0	0	0	0	0	0	0	0	0	0	0	0	0	0	0	0	0	0	0	0	0	0	0
9	0	0	0	0	0	0	0	0	0	0	0	0	0	0	0	0	0	0	0	0	0	0	0	0	0	0	0	0	0	0	0	0	0	0	0	0	0	0	0	0	0	0	0	0	0	0	0	0	0
11	0	0	0	0	0	0	0	0	0	0	0	0	0	0	0	0	0	0	0	1	0	0	0	0	0	0	0	0	0	0	0	0	0	0	0	0	0	0	0	0	0	0	0	0	0	0	0	0	0
12	0	0	0	0	0	0	1	0	0	0	0	0	0	0	0	0	0	0	0	0	0	0	0	0	0	0	0	0	0	0	0	0	0	0	0	0	0	0	0	0	0	0	0	0	0	0	0	0	0
13	0	0	0	0	0	0	1	0	0	0	0	0	0	0	0	0	0	0	0	0	0	0	0	0	0	0	0	0	0	0	0	0	0	0	0	0	0	0	0	0	0	0	0	0	0	0	0	0	0
14	0	0	0	0	0	0	0	0	1	0	0	0	0	0	0	0	0	0	0	0	0	0	0	0	0	0	0	0	0	0	0	0	0	0	0	0	0	0	0	0	0	0	0	0	0	0	0	0	0
15	0	0	0	0	0	0	0	0	0	0	0	0	0	0	0	0	0	0	0	0	0	0	0	0	0	0	0	0	0	0	0	0	0	0	0	0	0	0	0	0	0	0	0	0	0	0	0	0	0
16	0	0	0	0	0	0	0	0	0	0	0	0	0	0	0	0	0	0	0	0	0	0	0	0	0	0	0	0	0	0	0	1	0	0	0	0	0	0	0	0	0	0	0	0	0	0	0	0	0
18	0	1	0	0	0	0	0	0	0	0	0	0	0	0	0	0	0	0	0	0	0	0	0	0	0	0	0	0	0	0	0	0	0	0	0	0	0	0	0	0	0	0	0	0	0	0	0	0	0
19	0	0	0	0	0	0	0	0	0	0	0	0	0	0	0	0	1	0	0	0	0	0	0	0	0	0	0	0	0	0	0	0	0	0	0	0	0	0	0	0	0	0	0	0	0	0	0	0	0
21	0	0	0	0	1	0	0	0	0	0	0	0	0	0	0	0	0	0	0	0	0	0	0	0	0	0	0	0	0	0	0	0	0	0	0	0	0	0	0	0	0	0	0	0	0	0	0	0	0
22	0	0	0	0	0	0	0	0	0	0	0	0	0	0	0	0	0	0	0	0	0	0	0	0	0	0	0	0	0	0	0	0	0	0	0	0	0	0	0	0	0	0	0	0	0	0	0	0	0
25	0	0	0	0	0	0	0	0	0	0	0	0	0	0	0	0	0	0	0	0	0	0	0	0	0	0	0	0	0	0	0	0	0	0	0	0	0	0	0	0	0	0	0	0	0	0	0	0	0
29	1	0	0	0	0	0	0	0	0	0	0	0	0	0	0	0	0	0	0	0	0	0	0	0	0	0	0	0	0	0	0	0	0	0	0	0	0	0	0	0	0	0	0	0	0	0	0	0	0
33	0	0	1	0	0	0	0	0	0	0	0	0	0	0	0	0	0	0	0	0	0	0	0	0	0	0	0	0	0	0	0	0	0	0	0	0	0	0	0	0	0	0	0	0	0	0	0	0	0
36	0	0	0	0	0	0	0	0	0	0	0	0	0	0	0	0	0	0	0	0	0	0	0	0	0	0	0	0	0	0	0	0	0	0	0	0	0	0	0	0	0	0	0	0	0	0	0	0	0
40	0	0	0	0	0	0	0	0	0	0	0	0	0	0	0	0	0	0	0	0	0	0	0	0	0	0	0	0	0	0	0	0	0	0	0	0	0	0	0	0	0	0	0	0	0	0	0	0	0
41	0	1	0	0	0	0	0	0	0	0	0	0	0	0	0	0	0	0	0	0	0	0	0	0	0	0	0	0	0	0	0	0	0	0	0	0	0	0	0	0	0	0	0	0	0	0	0	0	0
42	0	0	0	0	0	0	0	0	0	0	0	0	0	0	0	0	0	0	0	0	0	0	0	0	0	0	0	0	0	0	0	1	0	0	0	0	0	0	0	0	0	0	0	0	0	0	0	0	0
45	0	0	0	0	0	1	0	0	0	0	0	0	0	0	0	0	0	0	0	0	0	0	0	0	0	0	0	0	0	0	0	0	0	0	0	0	0	0	0	0	0	0	0	0	0	0	0	0	0
51	0	0	0	0	0	0	0	0	0	0	0	0	0	0	0	0	0	0	0	0	0	0	0	0	0	0	0	0	0	0	0	0	0	0	0	0	0	0	0	0	0	0	0	0	0	0	0	0	0
64	0	0	0	0	0	0	0	0	0	0	0	0	0	0	0	0	0	0	0	0	0	0	0	0	0	0	0	0	0	0	0	0	0	0	0	0	0	0	0	0	0	0	0	0	0	0	0	0	0
82	0	0	0	0	0	0	0	0	0	0	0	0	0	0	0	0	0	0	0	0	0	0	0	0	0	0	0	0	0	0	0	0	0	0	0	1	0	0	0	0	0	0	0	0	0	0	0	0	0
84	0	0	0	0	0	0	0	0	0	0	0	0	0	0	0	0	0	0	0	0	0	0	0	0	0	0	0	0	0	0	0	0	0	0	0	0	0	0	0	0	0	0	0	0	0	0	0	0	0
90	0	0	0	0	0	0	0	0	0	0	1	0	0	0	0	0	0	0	0	0	0	0	0	0	0	0	0	0	0	0	0	0	0	0	0	0	0	0	0	0	0	0	0	0	0	0	0	0	0
91	0	0	0	0	0	0	0	0	0	0	0	0	0	1	0	0	0	0	0	0	0	0	0	0	0	0	0	0	0	0	0	0	0	0	0	0	0	0	0	0	0	0	0	0	0	0	0	0	0
92	0	0	0	0	0	0	0	0	1	0	0	0	0	0	0	0	0	0	0	0	0	0	0	0	0	0	0	0	0	0	0	0	0	0	0	0	0	0	0	0	0	0	0	0	0	0	0	0	0
94	0	0	0	0	0	0	0	1	0	0	0	0	0	0	0	0	0	0	0	0	0	0	0	0	0	0	0	0	0	0	0	0	0	0	0	0	0	0	0	0	0	0	0	0	0	0	0	0	0
107	0	0	0	0	0	0	0	0	0	0	0	0	0	0	0	0	0	0	0	0	0	0	0	0	0	0	0	0	0	0	0	0	0	0	0	0	0	0	0	0	0	0	0	0	0	0	0	0	0
109	0	0	0	0	0	0	0	0	0	0	0	0	0	0	0	0	0	0	0	0	0	0	0	0	0	0	0	0	0	0	0	0	0	0	0	0	0	0	0	0	0	0	0	0	0	0	0	0	0
110	0	0	0	0	0	0	0	0	0	0	0	0	0	0	0	0	0	0	0	0	1	0	0	0	0	0	0	0	0	0	0	0	0	0	0	0	0	0	0	0	0	0	0	0	0	0	0	0	0
111	0	0	0	0	0	0	0	0	0	0	0	0	0	0	0	0	0	0	0	0	0	0	0	0	1	0	0	0	0	0	0	0	0	0	0	0	0	0	0	0	0	0	0	0	0	0	0	0	0
113	0	1	0	0	0	0	0	0	0	0	0	0	0	0	0	0	0	0	0	0	0	0	0	0	0	0	0	0	0	0	0	0	0	0	0	0	0	0	0	0	0	0	0	0	0	0	0	0	0
133	0	0	0	0	0	0	0	0	0	0	0	0	0	0	0	0	0	0	0	0	0	0	0	0	0	0	0	0	0	0	0	0	1	0	0	0	0	0	0	0	0	0	0	0	0	0	0	0	0
134	0	0	0	1	0	0	0	0	0	0	0	0	0	0	0	0	0	0	0	0	0	0	0	0	0	0	0	0	0	0	0	0	0	0	0	0	0	0	0	0	0	0	0	0	0	0	0	0	0
136	0	1	0	0	0	0	0	0	0	0	0	0	0	0	0	0	0	0	0	0	0	0	0	0	0	0	0	0	0	0	0	0	0	0	0	0	0	0	0	0	0	0	0	0	0	0	0	0	0
139	0	0	0	0	0	0	0	0	0	0	0	0	0	0	0	0	0	0	0	0	0	0	0	0	1	0	0	0	0	0	0	0	0	0	0	0	0	0	0	0	0	0	0	0	0	0	0	0	0
141	0	0	0	0	0	0	0	0	0	0	0	0	0	1	0	0	0	0	0	0	0	0	0	0	0	0	0	0	0	0	0	0	0	0	0	0	0	0	0	0	0	0	0	0	0	0	0	0	0
169	0	0	0	0	0	0	0	0	0	0	0	0	0	0	0	0	0	0	0	0	0	0	0	0	0	0	0	0	0	0	0	0	0	0	0	0	0	0	0	0	0	0	0	0	0	0	0	0	0
175	0	0	0	0	0	1	0	0	0	0	0	0	0	0	0	0	0	0	0	0	0	0	0	0	0	0	0	0	0	0	0	0	0	0	0	0	0	0	0	0	0	0	0	0	0	0	0	0	0
177	0	0	0	0	0	0	0	0	0	0	0	0	0	0	0	0	0	0	0	0	0	0	0	0	0	0	0	0	0	0	0	1	0	0	0	0	0	0	0	0	0	0	0	0	0	0	0	0	0
178	0	0	0	0	0	0	0	0	0	0	0	0	0	0	0	0	0	0	0	0	0	0	0	0	0	0	0	0	0	0	0	1	0	0	0	0	0	0	0	0	0	0	0	0	0	0	0	0	0
219	0	0	0	0	0	0	0	0	0	1	0	0	0	0	0	0	0	0	0	0	0	0	0	0	0	0	0	0	0	0	0	0	0	0	0	0	0	0	0	0	0	0	0	0	0	0	0	0	0
227	0	0	0	0	0	0	0	0	0	0	0	0	0	0	0	0	0	0	0	0	0	0	0	0	0	0	0	0	0	0	0	0	0	0	0	0	0	0	0	0	0	0	0	0	0	0	0	0	0
229	0	0	0	0	0	0	0	0	0	0	0	0	0	0	0	0	0	0	0	0	0	0	0	0	0	0	0	0	0	0	0	0	0	0	0	0	0	0	0	0	0	0	0	0	0	0	0	0	0
243	0	0	0	0	0	0	0	0	0	0	0	0	0	0	0	0	0	0	0	0	0	0	0	0	0	0	0	0	0	0	0	0	0	0	0	0	0	0	0	0	0	0	0	0	0	0	0	0	0
248	0	0	0	0	0	0	0	0	0	0	0	0	0	0	0	0	0	0	0	0	0	0	0	0	1	0	0	0	0	0	0	0	0	0	0	0	0	0	0	0	0	0	0	0	0	0	0	0	0
251	0	0	0	0	0	0	0	0	0	0	0	0	0	0	0	0	0	0	0	0	0	0	0	0	0	0	0	0	0	0	0	0	0	0	0	0	0	0	0	0	0	0	0	0	0	0	0	0	0
253	0	0	1	0	0	0	0	0	0	0	0	0	0	0	0	0	0	0	0	0	0	0	0	0	0	0	0	0	0	0	0	0	0	0	0	0	0	0	0	0	0	0	0	0	0	0	0	0	0
262	0	0	0	0	0	0	0	0	0	0	0	0	0	0	0	0	0	0	0	0	0	0	0	0	0	0	0	0	0	0	0	0	0	0	0	0	0	0	0	0	0	0	0	0	0	0	0	0	0
264	0	0	0	0	0	0	0	0	0	0	0	0	0	0	0	0	0	0	0	0	0	0	0	0	0	0	0	0	0	0	0	0	0	0	0	0	0	0	0	0	0	0	0	0	0	0	0	0	0
272	0	0	0	0	0	0	0	0	0	0	0	0	0	0	0	0	0	0	0	0	0	0	0	0	0	0	0	0	0	0	0	1	0	0	0	0	0	0	0	0	0	0	0	0	0	0	0	0	0
275	0	0	0	0	0	0	0	0	0	0	0	0	0	0	0	0	0	0	0	0	0	0	0	0	1	0	0	0	0	0	0	0	0	0	0	0	0	0	0	0	0	0	0	0	0	0	0	0	0
279	0	0	0	0	0	0	0	0	0	0	0	0	0	0	0	0	0	0	0	0	0	0	0	0	0	0	0	0	0	0	0	1	0	0	0	0	0	0	0	0	0	0	0	0	0	0	0	0	0
292	0	0	0	0	0	0	0	0	0	0	0	0	0	0	0	0	0	0	0	0	0	0	0	0	0	0	0	0	0	0	0	0	0	0	0	0	0	0	0	0	0	0	0	0	0	0	0	0	0
312	0	0	0	0	0	0	0	0	0	0	0	0	0	0	0	0	0	0	0	0	0	0	0	0	0	0	0	0	0	0	0	0	0	1	0	0	0	0	0	0	0	0	0	0	0	0	0	0	0
313	0	0	0	0	0	0	0	0	0	0	0	0	0	0	0	0	0	0	0	0	0	0	0	0	0	0	0	0	0	0	0	1	0	0	0	0	0	0	0	0	0	0	0	0	0	0	0	0	0
334	0	0	0	0	0	0	0	0	0	0	0	0	0	0	0	0	0	0	0	0	0	0	0	0	0	0	0	0	0	0	0	0	0	0	0	0	0	0	0	0	0	0	0	0	0	0	0	0	0
338	0	0	0	0	0	0	0	0	0	0	0	0	0	0	0	1	0	0	0	0	0	0	0	0	0	0	0	0	0	0	0	0	0	0	0	0	0	0	0	0	0	0	0	0	0	0	0	0	0
Total	228	183	198	236	234	252	241	238	263	234	231	256	229	249	228	222	227	246	251	192	257	229	231	246	233	232	240	221	203	210	210	240	219	238	232	238	215	238	236	250	216	211	210	235	237	239	210	261	242
Total no. of samples = 72, total no. of seqs = 16154, total no. of OTUs = 344
OTUs ranked by abundance
Clostridium difficile marked in red
Cultured isolates used for bacteriotherapy marked in blue
[truncated: 32 more columns]
